# Supplementary material for: (5S,6R)-6-Bromo-6-methyl-5-phenyl-3,4,5,6-tetra­hydro-2H-cyclo­penta­[b]pyran-7-one
Source: Acta Crystallogr Sect E Struct Rep Online. 2011 Sep 30;67(Pt 10):o2748. doi: 10.1107/S1600536811038232 (PMC3201490; doi:10.1107/S1600536811038232)
Supplement: Supplementary file 1 [file e-67-o2748-sup1.cif]

##############################################################################
#                                                                            #
# This CIF contains the data in a paper accepted for publication in          #
# Acta Crystallographica Section E. It conforms to the requirements of       #
# Notes for Authors for Acta Crystallographica Section E, and has been       #
# peer reviewed under the auspices of the IUCr Commission on Journals.       #
#                                                                            #
# Full details of the Crystallographic Information File format               #
# are given in the paper "The Crystallographic Information File (CIF):       #
# a New Standard Archive File for Crystallography" by S. R. Hall, F. H.      #
# Allen and I. D. Brown [Acta Cryst. (1991), A47, 655-685].                  #
#                                                                            #
# The current version of the core CIF dictionary is obtainable from          #
# ftp://ftp.iucr.org/pub/cif_core.dic.                                       #
#                                                                            #
# Software is freely available for graphical display of the structure(s)     #
# in this CIF. For information consult the CIF software page                 #
# http://www.iucr.org/resources/cif/software.                                #
#                                                                            #
# This file may be used for bona fide research purposes within the           #
# scientific community so long as proper attribution is given to the journal # 
# article from which it was obtained.                                        #
#                                                                            #
##############################################################################
data_I
_audit_creation_method     SHELXL-97
_chemical_name_systematic
;
(5<i>S</i>,6<i>R</i>)-6-Bromo-6-methyl-5-phenyl-3,4,5,6-tetrahydro-2<i>H</i>-
cyclopenta[<i>b</i>]pyran-7-one
;
_chemical_name_common     ?
_chemical_formula_moiety     'C15 H15 Br O2'
_chemical_formula_sum     'C15 H15 Br O2'
_chemical_formula_iupac     'C15 H15 Br O2'
_chemical_formula_weight     307.18
_chemical_melting_point     ?
_symmetry_cell_setting     orthorhombic
_symmetry_space_group_name_H-M     'P 21 21 21'
_symmetry_space_group_name_Hall     'P 2ac 2ab'
loop_
    _symmetry_equiv_pos_as_xyz
    'x, y, z'
    '-x+1/2, -y, z+1/2'
    '-x, y+1/2, -z+1/2'
    'x+1/2, -y+1/2, -z'
_cell_length_a     9.2217(11)
_cell_length_b     11.5041(12)
_cell_length_c     12.9149(17)
_cell_angle_alpha     90.00
_cell_angle_beta     90.00
_cell_angle_gamma     90.00
_cell_volume     1370.1(3)
_cell_formula_units_Z     4
_cell_measurement_reflns_used     7315
_cell_measurement_theta_min     3.6
_cell_measurement_theta_max     25.5
_cell_measurement_temperature     173(2)
_exptl_crystal_description     needle
_exptl_crystal_colour     colourless
_exptl_crystal_size_max     0.21
_exptl_crystal_size_mid     0.12
_exptl_crystal_size_min     0.03
_exptl_crystal_density_diffrn     1.489
_exptl_crystal_density_meas     ?
_exptl_crystal_density_method     'not measured'
_exptl_crystal_F_000     624
_exptl_absorpt_coefficient_mu     2.992
_exptl_absorpt_correction_type     multi-scan
_exptl_absorpt_process_details     '(MULABS; Spek, 2009; Blessing, 1995)'
_exptl_absorpt_correction_T_min     0.5723
_exptl_absorpt_correction_T_max     0.9156
_exptl_special_details
;
 ;
;
_diffrn_ambient_temperature     173(2)
_diffrn_radiation_type     MoK\a
_diffrn_radiation_wavelength     0.71073
_diffrn_radiation_source     'fine-focus sealed tube'
_diffrn_radiation_monochromator     graphite
_diffrn_measurement_device_type     'STOE IPDS II two-circle-diffractometer'
_diffrn_measurement_method     \w
_diffrn_detector_area_resol_mean     ?
_diffrn_reflns_number     11129
_diffrn_reflns_av_R_equivalents     0.0775
_diffrn_reflns_av_sigmaI/netI     0.1036
_diffrn_reflns_theta_min     3.54
_diffrn_reflns_theta_max     25.03
_diffrn_reflns_theta_full     25.00
_diffrn_measured_fraction_theta_max     0.996
_diffrn_measured_fraction_theta_full     0.996
_diffrn_reflns_limit_h_min     -10
_diffrn_reflns_limit_h_max     10
_diffrn_reflns_limit_k_min     -13
_diffrn_reflns_limit_k_max     13
_diffrn_reflns_limit_l_min     -15
_diffrn_reflns_limit_l_max     15
_diffrn_standards_number     0
_diffrn_standards_interval_count     .
_diffrn_standards_interval_time     .
_diffrn_standards_decay_%     ?
_refine_special_details
;
Refinement of <i>F</i>^2^ against ALL reflections. The weighted <i>R</i>-factor
<i>wR</i> and goodness of fit <i>S</i> are based on <i>F</i>^2^, conventional
<i>R</i>-factors <i>R</i> are based on <i>F</i>, with <i>F</i> set to zero for
negative <i>F</i>^2^. The threshold expression of <i>F</i>^2^ >
\s(<i>F</i>^2^) is used only for calculating <i>R</i>-factors(gt) <i>etc</i>.
and is not relevant to the choice of reflections for refinement.
<i>R</i>-factors based on <i>F</i>^2^ are statistically about twice as large
as those based on <i>F</i>, and <i>R</i>- factors based on ALL data will be
even larger.
;
_reflns_number_total     2407
_reflns_number_gt     1849
_reflns_threshold_expression     I>2\s(I)
_refine_ls_structure_factor_coef     Fsqd
_refine_ls_matrix_type     full
_refine_ls_R_factor_all     0.1051
_refine_ls_R_factor_gt     0.0820
_refine_ls_wR_factor_gt     0.1986
_refine_ls_wR_factor_ref     0.2168
_refine_ls_goodness_of_fit_ref     1.031
_refine_ls_restrained_S_all     1.031
_refine_ls_number_reflns     2407
_refine_ls_number_parameters     163
_refine_ls_number_restraints     0
_refine_ls_hydrogen_treatment     constr
_refine_ls_weighting_scheme     calc
_refine_ls_weighting_details
         'calc w=1/[\s^2^(Fo^2^)+(0.1273P)^2^+1.2132P] where P=(Fo^2^+2Fc^2^)/3'
_atom_sites_solution_hydrogens     geom
_atom_sites_solution_primary     direct
_atom_sites_solution_secondary     difmap
_refine_ls_shift/su_max     0.000
_refine_ls_shift/su_mean     0.000
_refine_diff_density_max     1.072
_refine_diff_density_min     -1.129
_refine_ls_extinction_method     none
_refine_ls_extinction_coef     ?
_refine_ls_abs_structure_details     'Flack  (1983), 1009 Friedel pairs'
_refine_ls_abs_structure_Flack     0.02(3)
loop_
    _atom_type_symbol
    _atom_type_description
    _atom_type_scat_dispersion_real
    _atom_type_scat_dispersion_imag
    _atom_type_scat_source
    'C' 'C' 0.0033 0.0016
                         'International Tables Vol C Tables 4.2.6.8 and 6.1.1.4'
    'H' 'H' 0.0000 0.0000
                         'International Tables Vol C Tables 4.2.6.8 and 6.1.1.4'
    'Br' 'Br' -0.2901 2.4595
                         'International Tables Vol C Tables 4.2.6.8 and 6.1.1.4'
    'O' 'O' 0.0106 0.0060
                         'International Tables Vol C Tables 4.2.6.8 and 6.1.1.4'
_computing_data_collection     'X-Area (Stoe & Cie, 2001)'
_computing_cell_refinement     'X-Area (Stoe & Cie, 2001)'
_computing_data_reduction     'X-Area (Stoe & Cie, 2001)'
_computing_structure_solution     'SHELXS-97 (Sheldrick, 2008)'
_computing_structure_refinement     'SHELXL-97 (Sheldrick, 2008)'
_computing_molecular_graphics     'XP (Sheldrick, 2008)'
_computing_publication_material     'SHELXL-97 (Sheldrick, 2008)'
loop_
    _atom_site_type_symbol
    _atom_site_label
    _atom_site_fract_x
    _atom_site_fract_y
    _atom_site_fract_z
    _atom_site_U_iso_or_equiv
    _atom_site_adp_type
    _atom_site_calc_flag
    _atom_site_refinement_flags
    _atom_site_occupancy
    _atom_site_symmetry_multiplicity
    _atom_site_disorder_assembly
    _atom_site_disorder_group
    Br Br1 0.4532(2) 0.30553(14) 0.06794(12) 0.1312(10) Uani d . 1 1 . .
    C C1 0.6283(9) 0.3284(6) 0.2534(5) 0.0310(16) Uani d . 1 1 . .
    H H1 0.5988 0.2457 0.2422 0.037 Uiso calc R 1 1 . .
    C C2 0.5646(11) 0.4039(7) 0.1618(5) 0.0404(19) Uani d . 1 1 . .
    C C3 0.4546(10) 0.4875(6) 0.2110(6) 0.0343(17) Uani d . 1 1 . .
    C C4 0.4544(9) 0.4612(5) 0.3206(5) 0.0278(15) Uani d . 1 1 . .
    C C5 0.5450(10) 0.3752(6) 0.3462(5) 0.0307(17) Uani d . 1 1 . .
    C C6 0.5505(10) 0.3268(6) 0.4533(5) 0.0369(18) Uani d . 1 1 . .
    H H6A 0.6408 0.3521 0.4880 0.044 Uiso calc R 1 1 . .
    H H6B 0.5501 0.2408 0.4505 0.044 Uiso calc R 1 1 . .
    C C7 0.4190(11) 0.3697(7) 0.5144(6) 0.046(2) Uani d . 1 1 . .
    H H7A 0.3318 0.3257 0.4929 0.055 Uiso calc R 1 1 . .
    H H7B 0.4348 0.3557 0.5892 0.055 Uiso calc R 1 1 . .
    C C8 0.3945(10) 0.4988(7) 0.4959(6) 0.040(2) Uani d . 1 1 . .
    H H8A 0.3121 0.5260 0.5386 0.048 Uiso calc R 1 1 . .
    H H8B 0.4819 0.5427 0.5170 0.048 Uiso calc R 1 1 . .
    O O9 0.3636(7) 0.5214(5) 0.3851(4) 0.0397(14) Uani d . 1 1 . .
    C C11 0.7886(9) 0.3324(6) 0.2644(5) 0.0289(16) Uani d . 1 1 . .
    C C12 0.8645(11) 0.4156(7) 0.3217(7) 0.040(2) Uani d . 1 1 . .
    H H12 0.8109 0.4724 0.3589 0.048 Uiso calc R 1 1 . .
    C C13 1.0115(11) 0.4188(7) 0.3266(7) 0.045(2) Uani d . 1 1 . .
    H H13 1.0581 0.4778 0.3659 0.054 Uiso calc R 1 1 . .
    C C14 1.0948(10) 0.3360(8) 0.2742(7) 0.045(2) Uani d . 1 1 . .
    H H14 1.1977 0.3366 0.2781 0.054 Uiso calc R 1 1 . .
    C C15 1.0224(12) 0.2534(7) 0.2169(7) 0.047(2) Uani d . 1 1 . .
    H H15 1.0777 0.1984 0.1788 0.057 Uiso calc R 1 1 . .
    C C16 0.8782(10) 0.2473(6) 0.2126(7) 0.0346(18) Uani d . 1 1 . .
    H H16 0.8336 0.1860 0.1748 0.042 Uiso calc R 1 1 . .
    C C21 0.6732(16) 0.4727(19) 0.0990(12) 0.137(9) Uani d . 1 1 . .
    H H21A 0.7434 0.4194 0.0675 0.206 Uiso calc R 1 1 . .
    H H21B 0.7241 0.5274 0.1443 0.206 Uiso calc R 1 1 . .
    H H21C 0.6225 0.5157 0.0444 0.206 Uiso calc R 1 1 . .
    O O31 0.3838(9) 0.5587(5) 0.1641(5) 0.0542(18) Uani d . 1 1 . .
loop_
    _atom_site_aniso_label
    _atom_site_aniso_U_11
    _atom_site_aniso_U_22
    _atom_site_aniso_U_33
    _atom_site_aniso_U_12
    _atom_site_aniso_U_13
    _atom_site_aniso_U_23
    Br1 0.1929(19) 0.1099(10) 0.0906(10) 0.1023(12) -0.1072(11) -0.0738(9)
    C1 0.035(4) 0.035(4) 0.022(4) 0.005(3) -0.001(3) 0.001(3)
    C2 0.044(5) 0.060(5) 0.018(3) 0.011(4) 0.003(4) 0.004(3)
    C3 0.038(5) 0.037(4) 0.028(4) -0.006(3) -0.009(4) 0.008(3)
    C4 0.026(4) 0.033(3) 0.024(3) 0.002(3) -0.003(3) -0.003(3)
    C5 0.039(5) 0.030(3) 0.023(3) -0.007(3) 0.004(3) 0.001(3)
    C6 0.050(5) 0.040(4) 0.021(3) -0.005(4) -0.003(4) 0.007(3)
    C7 0.052(6) 0.058(5) 0.028(4) -0.006(4) 0.011(4) 0.009(3)
    C8 0.049(5) 0.053(4) 0.019(4) 0.008(4) 0.010(4) 0.002(3)
    O9 0.042(3) 0.046(3) 0.031(3) 0.014(3) -0.005(3) 0.001(2)
    C11 0.031(4) 0.033(4) 0.023(3) -0.001(3) 0.006(3) 0.001(3)
    C12 0.047(6) 0.031(4) 0.042(5) -0.008(4) 0.009(4) -0.010(4)
    C13 0.047(6) 0.042(4) 0.046(5) -0.019(4) -0.001(4) -0.005(4)
    C14 0.027(5) 0.071(6) 0.038(4) -0.003(4) 0.001(3) 0.003(4)
    C15 0.051(7) 0.048(4) 0.043(5) 0.004(4) 0.003(4) -0.001(4)
    C16 0.034(5) 0.034(4) 0.036(4) -0.003(3) 0.005(4) -0.016(3)
    C21 0.077(10) 0.24(2) 0.090(10) 0.074(12) 0.048(8) 0.127(13)
    O31 0.088(5) 0.038(3) 0.036(3) 0.023(3) -0.015(3) 0.003(2)
_geom_special_details
;
All e.s.d.'s (except the e.s.d. in the dihedral angle between two l.s. planes)
are estimated using the full covariance matrix. The cell e.s.d.'s are taken
into account individually in the estimation of e.s.d.'s in distances, angles
and torsion angles; correlations between e.s.d.'s in cell parameters are only
used when they are defined by crystal symmetry. An approximate (isotropic)
treatment of cell e.s.d.'s is used for estimating e.s.d.'s involving l.s.
planes.
;
loop_
    _geom_bond_atom_site_label_1
    _geom_bond_atom_site_label_2
    _geom_bond_site_symmetry_2
    _geom_bond_distance
    _geom_bond_publ_flag
    Br1 C2 . 1.951(9) ?
    C1 C11 . 1.486(11) ?
    C1 C5 . 1.522(10) ?
    C1 C2 . 1.582(10) ?
    C1 H1 . 1.0000 ?
    C2 C21 . 1.512(17) ?
    C2 C3 . 1.535(12) ?
    C3 O31 . 1.211(10) ?
    C3 C4 . 1.447(11) ?
    C4 C5 . 1.337(11) ?
    C4 O9 . 1.369(9) ?
    C5 C6 . 1.491(9) ?
    C6 C7 . 1.528(13) ?
    C6 H6A . 0.9900 ?
    C6 H6B . 0.9900 ?
    C7 C8 . 1.521(12) ?
    C7 H7A . 0.9900 ?
    C7 H7B . 0.9900 ?
    C8 O9 . 1.481(9) ?
    C8 H8A . 0.9900 ?
    C8 H8B . 0.9900 ?
    C11 C12 . 1.398(11) ?
    C11 C16 . 1.445(10) ?
    C12 C13 . 1.357(14) ?
    C12 H12 . 0.9500 ?
    C13 C14 . 1.398(13) ?
    C13 H13 . 0.9500 ?
    C14 C15 . 1.377(13) ?
    C14 H14 . 0.9500 ?
    C15 C16 . 1.333(13) ?
    C15 H15 . 0.9500 ?
    C16 H16 . 0.9500 ?
    C21 H21A . 0.9800 ?
    C21 H21B . 0.9800 ?
    C21 H21C . 0.9800 ?
loop_
    _geom_angle_atom_site_label_1
    _geom_angle_atom_site_label_2
    _geom_angle_atom_site_label_3
    _geom_angle_site_symmetry_1
    _geom_angle_site_symmetry_3
    _geom_angle
    _geom_angle_publ_flag
    C11 C1 C5 . . 114.6(6) ?
    C11 C1 C2 . . 115.1(7) ?
    C5 C1 C2 . . 102.0(6) ?
    C11 C1 H1 . . 108.3 ?
    C5 C1 H1 . . 108.3 ?
    C2 C1 H1 . . 108.3 ?
    C21 C2 C3 . . 109.4(9) ?
    C21 C2 C1 . . 116.3(8) ?
    C3 C2 C1 . . 106.2(6) ?
    C21 C2 Br1 . . 108.6(10) ?
    C3 C2 Br1 . . 105.9(6) ?
    C1 C2 Br1 . . 110.0(5) ?
    O31 C3 C4 . . 129.1(8) ?
    O31 C3 C2 . . 124.9(7) ?
    C4 C3 C2 . . 106.0(6) ?
    C5 C4 O9 . . 127.3(7) ?
    C5 C4 C3 . . 113.3(6) ?
    O9 C4 C3 . . 119.4(6) ?
    C4 C5 C6 . . 121.8(7) ?
    C4 C5 C1 . . 112.4(6) ?
    C6 C5 C1 . . 125.5(7) ?
    C5 C6 C7 . . 109.3(7) ?
    C5 C6 H6A . . 109.8 ?
    C7 C6 H6A . . 109.8 ?
    C5 C6 H6B . . 109.8 ?
    C7 C6 H6B . . 109.8 ?
    H6A C6 H6B . . 108.3 ?
    C8 C7 C6 . . 110.6(7) ?
    C8 C7 H7A . . 109.5 ?
    C6 C7 H7A . . 109.5 ?
    C8 C7 H7B . . 109.5 ?
    C6 C7 H7B . . 109.5 ?
    H7A C7 H7B . . 108.1 ?
    O9 C8 C7 . . 110.6(7) ?
    O9 C8 H8A . . 109.5 ?
    C7 C8 H8A . . 109.5 ?
    O9 C8 H8B . . 109.5 ?
    C7 C8 H8B . . 109.5 ?
    H8A C8 H8B . . 108.1 ?
    C4 O9 C8 . . 112.4(6) ?
    C12 C11 C16 . . 115.0(8) ?
    C12 C11 C1 . . 124.7(7) ?
    C16 C11 C1 . . 120.2(7) ?
    C13 C12 C11 . . 122.9(8) ?
    C13 C12 H12 . . 118.5 ?
    C11 C12 H12 . . 118.5 ?
    C12 C13 C14 . . 120.5(8) ?
    C12 C13 H13 . . 119.7 ?
    C14 C13 H13 . . 119.7 ?
    C15 C14 C13 . . 117.6(9) ?
    C15 C14 H14 . . 121.2 ?
    C13 C14 H14 . . 121.2 ?
    C16 C15 C14 . . 122.9(9) ?
    C16 C15 H15 . . 118.6 ?
    C14 C15 H15 . . 118.6 ?
    C15 C16 C11 . . 121.0(8) ?
    C15 C16 H16 . . 119.5 ?
    C11 C16 H16 . . 119.5 ?
    C2 C21 H21A . . 109.5 ?
    C2 C21 H21B . . 109.5 ?
    H21A C21 H21B . . 109.5 ?
    C2 C21 H21C . . 109.5 ?
    H21A C21 H21C . . 109.5 ?
    H21B C21 H21C . . 109.5 ?
loop_
    _geom_torsion_atom_site_label_1
    _geom_torsion_atom_site_label_2
    _geom_torsion_atom_site_label_3
    _geom_torsion_atom_site_label_4
    _geom_torsion_site_symmetry_1
    _geom_torsion_site_symmetry_2
    _geom_torsion_site_symmetry_3
    _geom_torsion_site_symmetry_4
    _geom_torsion
    _geom_torsion_publ_flag
    C11 C1 C2 C21 . . . . -1.5(13) ?
    C5 C1 C2 C21 . . . . 123.2(12) ?
    C11 C1 C2 C3 . . . . -123.5(7) ?
    C5 C1 C2 C3 . . . . 1.2(8) ?
    C11 C1 C2 Br1 . . . . 122.4(6) ?
    C5 C1 C2 Br1 . . . . -112.9(6) ?
    C21 C2 C3 O31 . . . . 53.9(13) ?
    C1 C2 C3 O31 . . . . -179.9(8) ?
    Br1 C2 C3 O31 . . . . -63.0(9) ?
    C21 C2 C3 C4 . . . . -126.8(10) ?
    C1 C2 C3 C4 . . . . -0.6(9) ?
    Br1 C2 C3 C4 . . . . 116.3(6) ?
    O31 C3 C4 C5 . . . . 178.8(8) ?
    C2 C3 C4 C5 . . . . -0.4(9) ?
    O31 C3 C4 O9 . . . . 0.4(13) ?
    C2 C3 C4 O9 . . . . -178.9(6) ?
    O9 C4 C5 C6 . . . . 4.4(12) ?
    C3 C4 C5 C6 . . . . -173.9(7) ?
    O9 C4 C5 C1 . . . . 179.6(7) ?
    C3 C4 C5 C1 . . . . 1.3(9) ?
    C11 C1 C5 C4 . . . . 123.5(7) ?
    C2 C1 C5 C4 . . . . -1.6(9) ?
    C11 C1 C5 C6 . . . . -61.6(10) ?
    C2 C1 C5 C6 . . . . 173.4(7) ?
    C4 C5 C6 C7 . . . . 12.9(10) ?
    C1 C5 C6 C7 . . . . -161.6(8) ?
    C5 C6 C7 C8 . . . . -44.3(9) ?
    C6 C7 C8 O9 . . . . 61.9(10) ?
    C5 C4 O9 C8 . . . . 11.8(11) ?
    C3 C4 O9 C8 . . . . -170.1(7) ?
    C7 C8 O9 C4 . . . . -44.0(10) ?
    C5 C1 C11 C12 . . . . -30.5(10) ?
    C2 C1 C11 C12 . . . . 87.3(9) ?
    C5 C1 C11 C16 . . . . 150.4(7) ?
    C2 C1 C11 C16 . . . . -91.8(8) ?
    C16 C11 C12 C13 . . . . 1.7(12) ?
    C1 C11 C12 C13 . . . . -177.4(8) ?
    C11 C12 C13 C14 . . . . -0.9(14) ?
    C12 C13 C14 C15 . . . . 1.1(13) ?
    C13 C14 C15 C16 . . . . -2.4(14) ?
    C14 C15 C16 C11 . . . . 3.4(14) ?
    C12 C11 C16 C15 . . . . -2.9(12) ?
    C1 C11 C16 C15 . . . . 176.3(8) ?
loop_
    _geom_hbond_atom_site_label_D
    _geom_hbond_atom_site_label_H
    _geom_hbond_atom_site_label_A
    _geom_hbond_site_symmetry_A
    _geom_hbond_distance_DH
    _geom_hbond_distance_HA
    _geom_hbond_distance_DA
    _geom_hbond_angle_DHA
    C1 H1 O31 3_645 1.00 2.47 3.282(9) 137.6
data_global
_journal_date_recd_electronic     2011-09-09
_journal_date_accepted     2011-09-19
_journal_name_full     'Acta Crystallographica, Section E'
_journal_year     2011
_journal_volume     67
_journal_issue     10
_journal_page_first     o2748
_journal_page_last     o2748
_journal_paper_category     QO
_journal_coeditor_code     DS2143
_publ_contact_author
;
      Dr. Michael Bolte
      Institut f\"ur Anorganische Chemie
      J. W. Goethe-Universit\"at
      Max-von-Laue-Str. 7
      60438 Frankfurt/Main
      Germany
;
_publ_contact_author_email     bolte@chemie.uni-frankfurt.de
_publ_contact_author_fax     '49 69 798 29239'
_publ_contact_author_phone     '49 69 798 29136'
_publ_section_title
;\
(5<i>S</i>,6<i>R</i>)-6-Bromo-6-methyl-5-phenyl-3,4,5,6-tetrahydro-2<i>H</i>-\
cyclopenta[<i>b</i>]pyran-7-one
;
loop_
    _publ_author_name
    _publ_author_address
    'Ieawsuwan, Winai'
;     Institute of Organic Chemistry
      RWTH Aachen University
      Landoltweg 1,
      52074 Aachen
      Germany
;
    'Bolte, Michael'
;     Institut f\"ur Anorganische Chemie
      J. W. Goethe-Universit\"at Frankfurt
      Max-von-Laue-Str. 7
      60438 Frankfurt/Main
      Germany
;
