# Supplementary material for: (5S,6R)-6-Bromo-6-methyl-5-phenyl-3,4,5,6-tetra­hydro-2H-cyclo­penta­[b]pyran-7-one
Source: Acta Crystallogr Sect E Struct Rep Online. 2011 Sep 30;67(Pt 10):o2748. doi: 10.1107/S1600536811038232 (PMC3201490; doi:10.1107/S1600536811038232)
Supplement: Supplementary file 2 [file e-67-o2748-Isup2.hkl]

# 
# h,k,l, Fc-squared, Fo-squared, sigma(Fo-squared) and status flag 
# 
data_I
_shelx_title ' mr34 in P 212121' 
_shelx_refln_list_code          4 
_shelx_F_calc_maximum      190.32 
_exptl_crystal_F_000       624.00 
_reflns_d_resolution_high  0.8401 
 
loop_ 
 _symmetry_equiv_pos_as_xyz 
 'x, y, z' 
 '-x+1/2, -y, z+1/2' 
 '-x, y+1/2, -z+1/2' 
 'x+1/2, -y+1/2, -z' 
 
_cell_length_a     9.2217 
_cell_length_b    11.5041 
_cell_length_c    12.9149 
_cell_angle_alpha  90.000 
_cell_angle_beta   90.000 
_cell_angle_gamma  90.000 
 
_shelx_F_squared_multiplier     1.000 
 
loop_ 
 _refln_index_h 
 _refln_index_k 
 _refln_index_l 
 _refln_F_squared_calc 
 _refln_F_squared_meas 
 _refln_F_squared_sigma 
 _refln_observed_status 
   2   0   0    36221.40    23832.86    624.00 o 
   4   0   0      993.09      803.66     96.84 o 
   6   0   0      121.63      190.32     76.73 o 
   8   0   0        0.65       39.86     68.20 o 
  10   0   0       29.08        8.79     52.40 o 
   2   1   0      582.55      467.57     56.92 o 
   3   1   0     5408.19     3854.97    233.17 o 
   4   1   0       62.33       54.39     33.55 o 
   5   1   0      189.73      221.55     40.67 o 
   6   1   0      104.37      109.05     44.32 o 
   7   1   0       19.02       58.74     42.97 o 
   8   1   0       32.54      100.63     41.13 o 
   9   1   0       17.54       38.14     36.86 o 
  10   1   0        0.03        3.81     31.94 o 
   0   2   0      566.88      647.08     53.85 o 
   1   2   0    11196.10    10786.20    629.20 o 
   2   2   0     2352.82     2523.15    165.72 o 
   3   2   0     4858.06     3692.76    133.06 o 
   4   2   0      528.92      404.98     34.67 o 
   5   2   0        8.15       16.82     35.71 o 
   6   2   0      200.54      218.75     27.03 o 
   7   2   0      100.61      120.85     28.48 o 
   8   2   0        2.91        0.04     35.47 o 
   9   2   0      331.10      259.50     38.61 o 
  10   2   0       41.96       91.51     26.08 o 
   1   3   0      809.00      817.44     50.42 o 
   2   3   0     4166.04     4209.91    369.15 o 
   3   3   0       37.07       71.66     25.75 o 
   4   3   0      753.70      703.89     27.31 o 
   5   3   0      304.86      296.22     31.06 o 
   6   3   0       10.13       -3.30     37.92 o 
   7   3   0        7.48       32.60     22.53 o 
   8   3   0        5.99       54.94     23.33 o 
   9   3   0      157.97      173.75     34.40 o 
  10   3   0        0.05       16.03     29.37 o 
   0   4   0     1392.54     1586.37     45.13 o 
   1   4   0    13457.18    14388.27   1202.24 o 
   2   4   0       15.66       -9.49     21.82 o 
   3   4   0      551.91      454.83     25.05 o 
   4   4   0      922.20      782.52     77.19 o 
   5   4   0       37.64       27.88     21.23 o 
   6   4   0        4.82       22.67     29.05 o 
   7   4   0      296.00      190.48     25.26 o 
   8   4   0       20.16       30.88     21.29 o 
   9   4   0        7.92       -9.35     26.99 o 
  10   4   0        3.81       20.86     24.34 o 
   1   5   0     1540.84     1274.10     39.26 o 
   2   5   0      177.26      206.22     18.35 o 
   3   5   0     4827.19     4690.14    251.06 o 
   4   5   0      359.73      464.41     45.75 o 
   5   5   0      755.62      647.32     27.74 o 
   6   5   0       23.92       32.72     22.31 o 
   7   5   0      116.64      122.44     21.88 o 
   8   5   0        1.22      -25.61     25.61 o 
   9   5   0       52.92       13.05     23.37 o 
  10   5   0        0.64       18.06     24.78 o 
   0   6   0     2149.20     2307.12     86.62 o 
   1   6   0      520.37      532.16     23.78 o 
   2   6   0      223.77      164.53     19.81 o 
   3   6   0      503.76      591.74     28.52 o 
   4   6   0      418.64      358.37     21.21 o 
   5   6   0        1.63       48.19     25.93 o 
   6   6   0       23.55       44.30     20.71 o 
   7   6   0      135.68      179.53     25.65 o 
   8   6   0       50.11       73.86     22.74 o 
   9   6   0       43.61       55.12     24.32 o 
   1   7   0       88.07       65.58     19.13 o 
   2   7   0      328.75      358.63     41.14 o 
   3   7   0      303.45      280.09     21.98 o 
   4   7   0      574.11      403.35     18.55 o 
   5   7   0      462.11      388.41     20.74 o 
   6   7   0     2456.69     2245.88     56.28 o 
   7   7   0       59.37       36.35     22.31 o 
   8   7   0      182.80      249.37     51.07 o 
   9   7   0        0.09       30.38     24.87 o 
   0   8   0      526.87      491.85     31.05 o 
   1   8   0        7.81       23.96     18.74 o 
   2   8   0      256.88      269.05     19.78 o 
   3   8   0      532.65      467.08     18.84 o 
   4   8   0      214.10      222.48     20.42 o 
   5   8   0      435.94      445.25     22.82 o 
   6   8   0       19.55       33.71     25.67 o 
   7   8   0      283.06      261.93     35.70 o 
   8   8   0        0.59       13.20     23.29 o 
   1   9   0      200.66      183.93     17.21 o 
   2   9   0      118.11       87.05     18.91 o 
   3   9   0       83.30      113.45     15.79 o 
   4   9   0       51.81       22.10     16.66 o 
   5   9   0        0.11       -4.92     22.17 o 
   6   9   0       86.84       84.13     19.55 o 
   7   9   0       20.44       55.47     21.65 o 
   8   9   0       71.70       64.94     29.29 o 
   0  10   0       29.36       23.26     25.44 o 
   1  10   0       31.01       23.31     15.25 o 
   2  10   0      108.01       83.54     18.39 o 
   3  10   0       47.46       81.57     19.57 o 
   4  10   0        8.18      -15.69     15.69 o 
   5  10   0      106.81      163.35     26.75 o 
   6  10   0       47.85       60.38     20.87 o 
   7  10   0      140.33      187.33     49.68 o 
   1  11   0       94.26      137.51     16.68 o 
   2  11   0       85.42      101.19     20.57 o 
   3  11   0       27.01       50.11     18.29 o 
   4  11   0      449.10      458.37     21.53 o 
   5  11   0       69.62       59.69     16.77 o 
   6  11   0       84.36       64.66     18.00 o 
   0  12   0      183.57      293.20     22.93 o 
   1  12   0      175.12      193.94     17.79 o 
   2  12   0        0.24       11.93     16.59 o 
   3  12   0      163.01      163.85     16.89 o 
   4  12   0        1.63        6.70     16.90 o 
   5  12   0       35.52       52.46     20.01 o 
   1  13   0        6.93       21.27     16.33 o 
   2  13   0       10.85       54.11     17.57 o 
   3  13   0        1.88        1.98     18.69 o 
   2   0   1       20.36       34.92     54.87 o 
   3   0   1      284.39      230.20     52.85 o 
   4   0   1     3050.99     2436.06     75.28 o 
   5   0   1      504.66      541.89     58.86 o 
   6   0   1      786.65      685.15     47.31 o 
   7   0   1       46.64      111.03     92.84 o 
   8   0   1       48.22       -9.10     49.32 o 
   9   0   1      395.23      330.56     49.99 o 
  10   0   1        4.84      -35.53     62.30 o 
 -10   1   1       39.39      102.15     38.48 o 
  -9   1   1       15.37       25.22     36.85 o 
  -8   1   1       38.94       23.23     37.34 o 
  -7   1   1       82.28      102.88     51.48 o 
  -6   1   1       24.60      -26.23     39.91 o 
  -5   1   1     1164.86     1038.33     45.76 o 
  -4   1   1      310.07      171.06     39.37 o 
  -3   1   1      403.20      392.61    118.58 o 
  -2   1   1     2945.24     2402.61    124.33 o 
   2   1   1     3584.91     3023.14    202.35 o 
   3   1   1      488.46      269.81     60.06 o 
   4   1   1      276.49      145.13     38.29 o 
   5   1   1     1193.31     1194.68    122.38 o 
   6   1   1       24.20       20.78     43.65 o 
   7   1   1       81.58       48.57     52.05 o 
   8   1   1       30.38       11.30     39.86 o 
   9   1   1       14.98       25.91     32.62 o 
  10   1   1       36.77       93.81     30.52 o 
 -10   2   1        5.03       -4.25     32.49 o 
  -9   2   1       48.63       42.24     25.15 o 
  -8   2   1       28.46       72.07     35.54 o 
  -7   2   1      129.24      151.46     37.61 o 
  -6   2   1       39.37       61.05     33.31 o 
  -5   2   1      202.31      238.73     35.93 o 
  -4   2   1     1353.24     1088.02     73.90 o 
  -3   2   1      407.50      399.03     38.23 o 
  -2   2   1    11350.07     9169.22    550.55 o 
  -1   2   1     2191.25     1933.43     43.67 o 
   0   2   1    19339.55    22065.01   1586.44 o 
   1   2   1     1957.36     1853.24    109.90 o 
   2   2   1    11310.10    11018.20   2438.66 o 
   3   2   1      519.36      505.41     37.81 o 
   4   2   1     1249.99      999.29     55.86 o 
   5   2   1      225.25      194.25     31.51 o 
   6   2   1       49.06       33.10     26.62 o 
   7   2   1      148.49      139.72     29.30 o 
   8   2   1       29.91       22.67     30.01 o 
   9   2   1       52.19       26.31     32.41 o 
  10   2   1        4.69        5.72     23.01 o 
 -10   3   1       12.81        9.00     26.56 o 
  -9   3   1       30.12       42.21     26.25 o 
  -8   3   1       63.77       80.63     19.30 o 
  -7   3   1       57.31       43.41     24.11 o 
  -6   3   1      330.30      351.61     26.03 o 
  -5   3   1       35.13       56.61     25.29 o 
  -4   3   1      423.68      450.47     27.37 o 
  -3   3   1     2243.46     2271.04    268.10 o 
  -2   3   1     4120.11     3736.95    120.10 o 
  -1   3   1     5405.13     4681.62     79.15 o 
   0   3   1     5769.81     5600.59     66.13 o 
   1   3   1     4810.13     4734.50    340.63 o 
   2   3   1     3531.45     3641.11    264.46 o 
   3   3   1     1881.47     1583.89    110.84 o 
   4   3   1      506.90      504.20     30.98 o 
   5   3   1       30.42       23.53     32.33 o 
   6   3   1      306.93      299.28     54.80 o 
   7   3   1       55.53       36.02     26.87 o 
   8   3   1       81.87       79.99     24.67 o 
   9   3   1       27.75       45.18     35.55 o 
  10   3   1       14.39       25.22     32.88 o 
 -10   4   1       51.42       92.93     25.95 o 
  -9   4   1        5.14        0.24     20.59 o 
  -8   4   1       54.45       93.10     25.92 o 
  -7   4   1      269.61      215.94     25.41 o 
  -6   4   1      149.93      172.18     22.45 o 
  -5   4   1     1329.78     1339.28     50.49 o 
  -4   4   1      623.28      588.71     31.35 o 
  -3   4   1     2827.18     2503.91    128.49 o 
  -2   4   1        6.77        2.47     22.10 o 
  -1   4   1      770.10      799.13     33.01 o 
   0   4   1     2341.99     2524.30    199.01 o 
   1   4   1      771.47      736.74     25.64 o 
   2   4   1       67.13       46.99     22.35 o 
   3   4   1     2635.20     2258.83     70.15 o 
   4   4   1      761.14      667.81     27.59 o 
   5   4   1     1393.99     1329.73     64.04 o 
   6   4   1      154.46      134.83     26.29 o 
   7   4   1      266.11      242.45     41.77 o 
   8   4   1       66.92      170.29     20.42 o 
   9   4   1        4.25        7.25     23.30 o 
  10   4   1       56.83       77.01     27.04 o 
 -10   5   1        2.86      -12.49     28.06 o 
  -9   5   1       24.26       35.98     21.33 o 
  -8   5   1       93.07       76.10     21.98 o 
  -7   5   1      364.42      372.28     34.39 o 
  -6   5   1     1003.72      955.00     34.97 o 
  -5   5   1      727.94      801.32     41.29 o 
  -4   5   1     1687.46     1569.49     44.44 o 
  -3   5   1     1088.27     1005.08     58.18 o 
  -2   5   1      566.52      492.42     22.73 o 
  -1   5   1     1198.16     1206.50     25.53 o 
   0   5   1      173.66      180.67     21.57 o 
   1   5   1     1388.88     1323.42     28.76 o 
   2   5   1      502.14      456.46     18.97 o 
   3   5   1     1226.36     1163.68     28.64 o 
   4   5   1     1589.25     1376.05     38.30 o 
   5   5   1      714.50      779.18     36.17 o 
   6   5   1      888.96      790.74     53.89 o 
   7   5   1      431.88      434.18     28.98 o 
   8   5   1       82.61       65.60     23.80 o 
   9   5   1       32.33       46.39     19.40 o 
  10   5   1        2.48        4.02     22.79 o 
  -9   6   1        4.09       -5.85     19.57 o 
  -8   6   1      132.95      221.84     27.99 o 
  -7   6   1      545.27      537.78     29.45 o 
  -6   6   1      341.52      341.50     23.18 o 
  -5   6   1      595.90      563.40     26.56 o 
  -4   6   1      302.79      259.83     20.37 o 
  -3   6   1     1554.62     1485.11    105.44 o 
  -2   6   1      367.89      337.87     18.43 o 
  -1   6   1     1587.35     1516.00     59.21 o 
   0   6   1      131.05      123.75     22.60 o 
   1   6   1     1425.76     1245.27     39.07 o 
   2   6   1      423.67      410.62     22.32 o 
   3   6   1     1509.22     1335.91     59.75 o 
   4   6   1      345.63      296.11     19.61 o 
   5   6   1      570.19      509.40     31.40 o 
   6   6   1      377.06      430.23     24.05 o 
   7   6   1      471.68      545.55     25.06 o 
   8   6   1      127.04      181.33     24.92 o 
   9   6   1        5.11       49.63     20.58 o 
  -9   7   1        5.29       22.38     21.33 o 
  -8   7   1       17.21       33.41     27.22 o 
  -7   7   1      108.13      133.65     24.01 o 
  -6   7   1      124.43      174.72     20.05 o 
  -5   7   1      868.04      814.14     45.44 o 
  -4   7   1      501.40      538.49     20.05 o 
  -3   7   1      360.52      284.67     18.72 o 
  -2   7   1     1254.12     1197.89     28.28 o 
  -1   7   1     2100.13     2012.19     48.64 o 
   0   7   1      846.36      937.27     32.50 o 
   1   7   1     2055.06     2294.11    201.46 o 
   2   7   1     1102.50     1188.01    115.96 o 
   3   7   1      371.71      380.45     22.57 o 
   4   7   1      457.81      477.78     19.97 o 
   5   7   1      831.09      824.13     52.23 o 
   6   7   1      159.40      249.68     42.33 o 
   7   7   1       98.24      147.83     21.01 o 
   8   7   1       14.88       73.91     28.16 o 
   9   7   1        7.89       49.84     26.67 o 
  -8   8   1        9.69       -8.73     39.90 o 
  -7   8   1       12.29       37.41     26.67 o 
  -6   8   1      107.46       87.52     23.62 o 
  -5   8   1       71.70       53.67     19.47 o 
  -4   8   1      589.64      509.45     21.50 o 
  -3   8   1      199.83      176.62     18.23 o 
  -2   8   1      541.27      467.03     18.12 o 
  -1   8   1      218.69      192.97     18.19 o 
   0   8   1        9.50       -4.10     17.53 o 
   1   8   1      193.80      154.99     16.78 o 
   2   8   1      532.55      433.85     18.95 o 
   3   8   1      225.26      235.92     21.03 o 
   4   8   1      564.82      510.25     23.00 o 
   5   8   1      111.16       90.95     18.72 o 
   6   8   1      138.14      178.56     32.54 o 
   7   8   1       15.79       34.99     27.19 o 
   8   8   1       24.47       34.03     22.85 o 
  -8   9   1      101.47      115.14     31.81 o 
  -7   9   1      125.11      136.45     23.19 o 
  -6   9   1      166.08      135.03     26.83 o 
  -5   9   1      103.20      139.65     20.82 o 
  -4   9   1      118.76      165.29     22.25 o 
  -3   9   1       32.01       39.11     18.12 o 
  -2   9   1      361.62      394.49     19.44 o 
  -1   9   1       40.77       68.95     16.31 o 
   0   9   1      246.61      286.12     17.84 o 
   1   9   1       45.21       68.10     17.87 o 
   2   9   1      379.10      347.16     20.51 o 
   3   9   1       32.38       53.50     18.98 o 
   4   9   1      125.20      138.52     22.87 o 
   5   9   1      144.54      151.44     18.85 o 
   6   9   1      159.32      171.77     25.52 o 
   7   9   1      150.76      159.68     19.99 o 
   8   9   1      111.73      131.73     22.28 o 
  -7  10   1       99.44      110.21     23.69 o 
  -6  10   1      312.82      257.49     24.23 o 
  -5  10   1       37.42       50.83     19.50 o 
  -4  10   1      222.90      180.22     19.21 o 
  -3  10   1       44.63       49.82     18.19 o 
  -2  10   1       27.24       42.26     16.87 o 
  -1  10   1      121.85      110.71     24.00 o 
   0  10   1       90.11       84.01     17.65 o 
   1  10   1      119.14      137.86     16.88 o 
   2  10   1       61.97       34.66     14.95 o 
   3  10   1       40.01       34.54     19.90 o 
   4  10   1      292.37      232.15     18.76 o 
   5  10   1       43.31       57.16     20.17 o 
   6  10   1      313.19      312.80     33.41 o 
   7  10   1       90.34       99.00     22.50 o 
  -6  11   1       72.64      100.15     24.08 o 
  -5  11   1       97.93      112.11     19.51 o 
  -4  11   1       34.52       41.56     19.23 o 
  -3  11   1      254.30      261.39     18.02 o 
  -2  11   1       29.04       26.61     17.17 o 
  -1  11   1      221.11      264.33     19.15 o 
   0  11   1      158.29      141.56     18.77 o 
   1  11   1      195.70      238.04     16.34 o 
   2  11   1       25.48       63.67     17.67 o 
   3  11   1      251.42      258.62     19.98 o 
   4  11   1       41.99       90.64     20.17 o 
   5  11   1      112.21      132.30     25.92 o 
   6  11   1       63.44       57.35     19.83 o 
  -5  12   1       31.99       -2.53     17.27 o 
  -4  12   1       17.54       23.70     17.36 o 
  -3  12   1       50.47       60.99     19.63 o 
  -2  12   1       85.88       81.35     18.99 o 
  -1  12   1      197.07      149.77     16.18 o 
   0  12   1       73.39       74.16     20.06 o 
   1  12   1      196.22      196.39     19.03 o 
   2  12   1       74.57       86.29     16.31 o 
   3  12   1       51.75       46.83     16.66 o 
   4  12   1       15.08       10.27     17.81 o 
   5  12   1       46.37       54.97     23.57 o 
  -3  13   1        4.45       28.01     18.63 o 
  -2  13   1        6.27       30.20     16.50 o 
  -1  13   1       48.51       48.12     19.24 o 
   0  13   1       17.11       42.54     17.53 o 
   1  13   1       33.60       24.35     17.49 o 
   2  13   1        7.35       14.47     13.73 o 
   3  13   1        4.66       24.55     17.19 o 
   1   0   2      181.93      133.29     51.45 o 
   2   0   2     1324.72     1151.81    227.19 o 
   3   0   2     3169.00     2409.53    147.33 o 
   4   0   2      475.15      331.19     43.93 o 
   5   0   2     1479.59     1109.20    118.78 o 
   6   0   2        0.39      -14.70     80.38 o 
   7   0   2       38.10        8.49     39.66 o 
   8   0   2       74.75      132.17     50.40 o 
   9   0   2        0.02       54.50     39.64 o 
  10   0   2        0.30       40.61     32.54 o 
 -10   1   2       17.98      132.35     63.48 o 
  -9   1   2        8.19       25.94     65.21 o 
  -8   1   2       72.19      134.60     50.29 o 
  -7   1   2      136.03      219.81     50.55 o 
  -6   1   2      117.39      162.45     33.36 o 
  -5   1   2       97.07      100.69     34.69 o 
  -4   1   2     2337.33     2204.47     86.95 o 
  -3   1   2      244.86      271.66     74.48 o 
  -2   1   2     1726.75     1398.94    108.33 o 
  -1   1   2     4699.54     5812.28    668.50 o 
   0   1   2        7.37       16.40     29.10 o 
   1   1   2     4240.45     5055.77    735.61 o 
   2   1   2     2026.20     1846.97    310.78 o 
   3   1   2      239.50      223.29     42.63 o 
   4   1   2     2407.64     2068.15     50.53 o 
   5   1   2       67.03       44.72     35.94 o 
   6   1   2      167.88      159.10     67.38 o 
   7   1   2      101.31      171.47     35.04 o 
   8   1   2       85.60       84.63     31.46 o 
   9   1   2        5.71       13.81     26.38 o 
  10   1   2       17.40       80.37     45.17 o 
 -10   2   2      111.38       70.14     29.11 o 
  -9   2   2       35.08       76.15     34.46 o 
  -8   2   2      217.17      169.46     29.48 o 
  -7   2   2      200.79      160.08     36.74 o 
  -6   2   2      357.41      325.13     40.99 o 
  -5   2   2      712.24      896.91    192.87 o 
  -4   2   2     2206.96     1872.54     90.67 o 
  -3   2   2     2634.86     2504.70    248.25 o 
  -2   2   2     3488.32     3090.95    137.62 o 
  -1   2   2     9177.85    10349.17    919.68 o 
   0   2   2      311.80      383.97     29.62 o 
   1   2   2     9188.28    10380.64   1070.27 o 
   2   2   2     3195.47     3178.77    332.87 o 
   3   2   2     2374.68     1879.51    110.14 o 
   4   2   2     2078.14     1966.46    339.79 o 
   5   2   2      671.22      638.15     37.69 o 
   6   2   2      348.91      351.29     26.61 o 
   7   2   2      179.88       82.71     33.81 o 
   8   2   2      230.53      180.76     33.18 o 
   9   2   2       33.20       10.02     50.09 o 
  10   2   2      112.21       93.56     31.89 o 
 -10   3   2       11.73       24.81     20.87 o 
  -9   3   2       52.40       21.49     18.23 o 
  -8   3   2       86.61       68.93     23.47 o 
  -7   3   2      480.41      461.38     21.30 o 
  -6   3   2      168.29      161.52     22.64 o 
  -5   3   2      651.41      649.18     29.01 o 
  -4   3   2       87.00       57.05     27.31 o 
  -3   3   2      335.44      434.89     53.47 o 
  -2   3   2     1808.71     1746.83    177.67 o 
  -1   3   2      931.24      937.90     45.12 o 
   0   3   2     1727.56     1805.75    121.14 o 
   1   3   2      626.53      573.53     27.29 o 
   2   3   2     1633.33     1536.31     93.94 o 
   3   3   2      368.41      388.10     30.65 o 
   4   3   2       93.19      110.21     28.22 o 
   5   3   2      672.12      619.71     42.76 o 
   6   3   2      154.69      109.35     32.85 o 
   7   3   2      478.41      539.51     27.38 o 
   8   3   2       72.01       60.46     24.15 o 
   9   3   2       52.30       46.56     33.98 o 
  10   3   2       10.64       43.82     29.93 o 
 -10   4   2       18.55       36.49     18.54 o 
  -9   4   2       68.38      105.52     24.40 o 
  -8   4   2       14.93        8.08     20.42 o 
  -7   4   2      347.19      376.10     21.26 o 
  -6   4   2      277.03      234.82     26.15 o 
  -5   4   2      501.27      478.34     24.37 o 
  -4   4   2     2229.60     1986.12     78.74 o 
  -3   4   2     1983.07     1835.23    150.12 o 
  -2   4   2     4334.75     3940.18    176.93 o 
  -1   4   2     3800.72     4382.08    389.89 o 
   0   4   2       53.23       43.90     24.41 o 
   1   4   2     4325.37     3990.23    116.22 o 
   2   4   2     4526.42     4108.30    188.22 o 
   3   4   2     2240.64     1825.82     52.90 o 
   4   4   2     2274.05     2078.27    170.48 o 
   5   4   2      470.24      495.68     62.18 o 
   6   4   2      283.19      223.46     32.18 o 
   7   4   2      378.33      390.78     50.86 o 
   8   4   2       10.84       40.11     22.93 o 
   9   4   2       70.82      136.44     42.63 o 
  10   4   2       20.00       30.23     38.51 o 
 -10   5   2        0.40        4.77     20.39 o 
  -9   5   2       11.18        9.65     18.10 o 
  -8   5   2       18.23       41.27     26.55 o 
  -7   5   2        1.62       14.04     22.15 o 
  -6   5   2       95.20      112.13     26.15 o 
  -5   5   2      125.30      145.25     23.39 o 
  -4   5   2      425.87      393.44     24.59 o 
  -3   5   2      349.93      271.75     26.59 o 
  -2   5   2     1898.19     1761.12     30.75 o 
  -1   5   2      221.84      190.58     19.21 o 
   0   5   2     1752.99     1735.54    112.94 o 
   1   5   2      223.70      215.86     25.24 o 
   2   5   2     1576.34     1723.65    138.41 o 
   3   5   2      260.79      176.34     18.88 o 
   4   5   2      395.91      360.96     21.03 o 
   5   5   2       78.52       88.28     21.78 o 
   6   5   2       63.30       46.96     25.45 o 
   7   5   2        1.16       39.03     22.07 o 
   8   5   2       21.82       38.16     22.44 o 
   9   5   2        8.19      -19.97     23.61 o 
  10   5   2        0.93      -11.48     23.92 o 
  -9   6   2        4.36        5.52     22.21 o 
  -8   6   2       73.72       63.64     24.89 o 
  -7   6   2      184.26      186.67     30.60 o 
  -6   6   2      137.65      190.96     23.63 o 
  -5   6   2      635.17      554.58     22.39 o 
  -4   6   2      518.22      461.30     23.00 o 
  -3   6   2       39.51       51.43     19.61 o 
  -2   6   2     2099.56     1838.65     35.42 o 
  -1   6   2      436.37      440.29     21.28 o 
   0   6   2     2044.25     1827.03     77.07 o 
   1   6   2      325.26      405.21     24.80 o 
   2   6   2     2391.99     2221.96    126.80 o 
   3   6   2       35.21       36.84     17.79 o 
   4   6   2      508.32      456.71     22.63 o 
   5   6   2      600.89      545.15     42.39 o 
   6   6   2      186.86      205.18     38.03 o 
   7   6   2      157.37      184.23     27.53 o 
   8   6   2       79.46       69.43     21.17 o 
   9   6   2        6.55       32.06     22.81 o 
  -9   7   2        3.31      -21.92     21.92 o 
  -8   7   2       54.01       54.06     22.52 o 
  -7   7   2       87.13       85.94     23.53 o 
  -6   7   2      663.12      833.95     26.18 o 
  -5   7   2      287.13      334.64     20.27 o 
  -4   7   2      316.76      390.48     40.18 o 
  -3   7   2      303.73      233.57     21.72 o 
  -2   7   2      237.38      263.26     20.70 o 
  -1   7   2      323.00      306.87     19.34 o 
   0   7   2     1301.02     1544.95    140.83 o 
   1   7   2      256.75      237.91     18.72 o 
   2   7   2      221.42      210.99     24.05 o 
   3   7   2      311.49      233.34     18.28 o 
   4   7   2      237.03      240.30     22.17 o 
   5   7   2      288.32      358.84     35.43 o 
   6   7   2      484.86      594.62     25.61 o 
   7   7   2       77.87       81.67     23.48 o 
   8   7   2       34.70       89.31     27.00 o 
   9   7   2        1.99       10.29     26.13 o 
  -8   8   2       15.50       34.22     25.25 o 
  -7   8   2       13.36       30.67     21.77 o 
  -6   8   2      106.62      149.38     19.40 o 
  -5   8   2       76.42       71.35     18.97 o 
  -4   8   2      515.27      586.91     34.65 o 
  -3   8   2      209.05      160.57     18.12 o 
  -2   8   2      661.38      727.73     32.23 o 
  -1   8   2      176.09      175.80     16.53 o 
   0   8   2      172.70      225.78     18.04 o 
   1   8   2      167.72      169.88     17.60 o 
   2   8   2      818.45      867.61     31.76 o 
   3   8   2      178.18      117.70     17.84 o 
   4   8   2      603.88      646.34     23.22 o 
   5   8   2      139.00      116.54     21.28 o 
   6   8   2       99.06      152.50     25.37 o 
   7   8   2        0.43       -8.14     19.31 o 
   8   8   2       22.54       51.41     23.46 o 
  -8   9   2       87.78       46.72     25.80 o 
  -7   9   2       31.21       38.33     22.85 o 
  -6   9   2      236.50      246.74     22.80 o 
  -5   9   2       32.95       62.70     22.35 o 
  -4   9   2      180.95      163.13     18.36 o 
  -3   9   2      588.45      554.77     19.29 o 
  -2   9   2      124.30      136.19     18.62 o 
  -1   9   2      647.30      658.63     31.64 o 
   0   9   2       17.73       16.78     16.27 o 
   1   9   2      636.49      642.40     46.75 o 
   2   9   2      143.04      155.15     20.05 o 
   3   9   2      637.09      622.36     18.94 o 
   4   9   2      232.70      219.31     17.13 o 
   5   9   2       33.20       33.66     19.39 o 
   6   9   2      221.85      273.55     29.20 o 
   7   9   2       38.15       34.75     22.54 o 
   8   9   2       77.96       35.52     21.95 o 
  -7  10   2       15.63       48.63     27.70 o 
  -6  10   2      104.92       78.42     19.82 o 
  -5  10   2      314.82      323.25     20.76 o 
  -4  10   2       33.48       58.62     20.21 o 
  -3  10   2      294.89      267.32     16.87 o 
  -2  10   2      291.71      302.25     18.45 o 
  -1  10   2      350.89      442.63     17.87 o 
   0  10   2      360.36      390.85     25.66 o 
   1  10   2      383.15      496.31     16.75 o 
   2  10   2      259.96      360.01     28.92 o 
   3  10   2      318.50      306.72     18.75 o 
   4  10   2       29.58       51.31     20.29 o 
   5  10   2      347.47      323.20     22.01 o 
   6  10   2       97.56       99.63     26.49 o 
   7  10   2       11.47       20.21     22.85 o 
  -6  11   2       16.60      -17.82     21.47 o 
  -5  11   2      114.65      128.45     28.75 o 
  -4  11   2      194.83      209.41     20.61 o 
  -3  11   2       21.59       42.16     21.26 o 
  -2  11   2      127.94      138.56     15.09 o 
  -1  11   2      196.04      162.06     17.55 o 
   0  11   2        0.17        7.18     14.99 o 
   1  11   2      171.85      127.92     15.84 o 
   2  11   2      115.73      104.49     18.52 o 
   3  11   2       13.75       75.14     21.34 o 
   4  11   2      158.01      179.88     18.39 o 
   5  11   2       81.68      116.71     21.21 o 
   6  11   2       28.90       21.43     21.56 o 
  -5  12   2       29.08       45.10     15.12 o 
  -4  12   2       77.49       76.15     18.28 o 
  -3  12   2       66.00       70.95     16.52 o 
  -2  12   2       40.16       73.08     17.80 o 
  -1  12   2       13.57       32.87     18.43 o 
   0  12   2      146.57       90.08     21.03 o 
   1  12   2        4.59        5.28     16.89 o 
   2  12   2       35.81       44.86     18.91 o 
   3  12   2       60.78       53.68     18.08 o 
   4  12   2       82.69       79.19     17.52 o 
   5  12   2       31.07       48.37     21.44 o 
  -3  13   2       20.88       25.29     18.76 o 
  -2  13   2       35.00       46.93     22.16 o 
  -1  13   2       26.40       60.17     17.96 o 
   0  13   2        2.35       31.40     20.78 o 
   1  13   2       23.59       26.89     14.51 o 
   2  13   2       49.59       36.33     17.16 o 
   3  13   2       27.30        5.07     17.37 o 
   1   0   3    22669.41    29467.68   2509.99 o 
   2   0   3      634.47      555.08     67.07 o 
   3   0   3      136.17       82.86     42.87 o 
   4   0   3      107.06       92.79     39.72 o 
   5   0   3        9.92       -1.70     40.82 o 
   6   0   3      374.16      305.21     41.74 o 
   7   0   3       29.50      101.35     36.76 o 
   8   0   3      170.12      224.28     41.01 o 
   9   0   3        9.87       90.93     51.40 o 
  10   0   3        0.03      -30.30     30.30 o 
 -10   1   3        9.52       15.34     59.99 o 
  -9   1   3       41.71       79.05     45.79 o 
  -8   1   3       14.02       48.97     80.33 o 
  -7   1   3       18.48        6.93     46.62 o 
  -6   1   3      506.74      441.95     29.64 o 
  -5   1   3      343.57      227.75     31.64 o 
  -4   1   3      708.10      668.55    136.63 o 
  -3   1   3     1531.84     1603.97    279.00 o 
  -2   1   3      432.76      342.80     43.92 o 
  -1   1   3     5341.52     6756.16    379.40 o 
   0   1   3      297.16      303.04     30.07 o 
   1   1   3     4559.81     5724.12    479.02 o 
   2   1   3      468.79      484.33     83.46 o 
   3   1   3     1890.75     1739.15    352.56 o 
   4   1   3      637.55      518.22     53.73 o 
   5   1   3      547.38      447.33     36.97 o 
   6   1   3      406.27      388.61     51.24 o 
   7   1   3       37.73       31.98     23.89 o 
   8   1   3        9.85       33.11     35.34 o 
   9   1   3       39.66       58.60     46.15 o 
  10   1   3        8.93       50.95     29.52 o 
 -10   2   3       35.51       29.47     24.77 o 
  -9   2   3        4.43       13.75     28.17 o 
  -8   2   3       42.55       40.27     32.49 o 
  -7   2   3      402.62      408.60     27.94 o 
  -6   2   3      191.54      168.53     29.79 o 
  -5   2   3      149.41      147.42     26.79 o 
  -4   2   3     1194.93     1022.16     62.84 o 
  -3   2   3     3318.49     3103.34    159.70 o 
  -2   2   3     2815.83     2245.94    115.07 o 
  -1   2   3     8496.11     8460.17    466.34 o 
   0   2   3      531.54      519.15     36.11 o 
   1   2   3     8623.41     9726.72    959.60 o 
   2   2   3     2795.02     2627.76    214.74 o 
   3   2   3     3249.75     2797.85    181.78 o 
   4   2   3     1261.21      933.93     77.37 o 
   5   2   3      186.64      182.04     28.16 o 
   6   2   3      178.37      119.28     30.07 o 
   7   2   3      390.99      432.65     39.79 o 
   8   2   3       53.05       38.50     27.85 o 
   9   2   3        2.86       11.48     31.58 o 
  10   2   3       37.21       26.81     32.30 o 
 -10   3   3        0.85       -0.97     20.74 o 
  -9   3   3       13.30       23.62     19.54 o 
  -8   3   3      138.30      141.37     23.16 o 
  -7   3   3       82.86       74.94     20.03 o 
  -6   3   3      189.88      157.65     30.01 o 
  -5   3   3      285.98      282.26     33.34 o 
  -4   3   3     1561.01     1274.78     81.46 o 
  -3   3   3     2864.05     2438.90    102.33 o 
  -2   3   3     1593.17     1691.29    158.63 o 
  -1   3   3     2315.42     3018.73    204.05 o 
   0   3   3     4381.97     5199.11    400.95 o 
   1   3   3     2073.72     2515.37    175.51 o 
   2   3   3     1843.65     1612.61    169.59 o 
   3   3   3     2775.06     2751.01    337.76 o 
   4   3   3     1570.89     1289.30     72.22 o 
   5   3   3      338.90      316.54     33.90 o 
   6   3   3      272.42      209.88     31.55 o 
   7   3   3       95.96      154.28     26.06 o 
   8   3   3      160.67      118.02     25.68 o 
   9   3   3       10.97       12.91     44.64 o 
  10   3   3        1.25       35.85     33.65 o 
 -10   4   3       47.57       64.52     18.88 o 
  -9   4   3       19.05       33.47     17.73 o 
  -8   4   3       84.57       77.94     22.91 o 
  -7   4   3       32.36       55.51     23.87 o 
  -6   4   3      252.79      222.76     23.65 o 
  -5   4   3      457.62      437.38     27.55 o 
  -4   4   3      412.59      327.09     21.19 o 
  -3   4   3      627.87      657.06     67.73 o 
  -2   4   3     4841.98     5183.98    381.51 o 
  -1   4   3      515.99      556.57     20.87 o 
   0   4   3     3570.00     3966.00    384.35 o 
   1   4   3      550.61      705.36     65.82 o 
   2   4   3     4793.86     4807.56    208.39 o 
   3   4   3      568.76      504.35     43.34 o 
   4   4   3      439.82      413.11     25.21 o 
   5   4   3      382.05      449.61     29.10 o 
   6   4   3      230.45      180.38     31.63 o 
   7   4   3       55.25       23.64     25.76 o 
   8   4   3       73.26       72.79     26.70 o 
   9   4   3       25.21       45.79     47.91 o 
  10   4   3       48.56       62.19     32.54 o 
  -9   5   3       73.05      103.94     18.03 o 
  -8   5   3       42.85       59.24     22.22 o 
  -7   5   3      233.16      269.02     23.14 o 
  -6   5   3       13.91       13.82     26.57 o 
  -5   5   3       18.26       22.92     21.85 o 
  -4   5   3     1097.80     1115.88     93.95 o 
  -3   5   3      426.77      524.26     34.38 o 
  -2   5   3     2285.64     2129.21     64.30 o 
  -1   5   3      504.99      569.19     35.40 o 
   0   5   3       12.92       30.05     20.24 o 
   1   5   3      584.32      730.82     68.36 o 
   2   5   3     2129.56     1876.05     65.15 o 
   3   5   3      377.35      455.76     34.03 o 
   4   5   3     1131.00     1111.86     49.30 o 
   5   5   3       10.39        0.55     22.32 o 
   6   5   3       60.86       47.43     26.34 o 
   7   5   3      218.40      240.56     45.48 o 
   8   5   3       46.09       42.14     24.36 o 
   9   5   3       70.27      106.77     23.71 o 
  -9   6   3        4.45       -3.03     20.33 o 
  -8   6   3      100.79      102.61     17.20 o 
  -7   6   3       70.43       56.04     23.39 o 
  -6   6   3      144.51      208.48     25.76 o 
  -5   6   3      595.48      635.50     47.53 o 
  -4   6   3       36.52        1.88     20.32 o 
  -3   6   3      558.80      461.21     20.64 o 
  -2   6   3      562.29      588.22     57.03 o 
  -1   6   3      257.19      279.39     18.21 o 
   0   6   3     1399.85     1350.64     73.70 o 
   1   6   3      331.33      353.16     20.87 o 
   2   6   3      612.25      537.82     37.44 o 
   3   6   3      745.97      600.18     24.31 o 
   4   6   3       38.00       11.36     22.33 o 
   5   6   3      648.33      612.25     42.92 o 
   6   6   3      142.74      176.42     24.83 o 
   7   6   3      101.43       77.73     29.19 o 
   8   6   3      106.78       89.63     24.33 o 
   9   6   3        4.00        1.72     21.99 o 
  -9   7   3       13.92        9.22     20.93 o 
  -8   7   3        3.80       29.00     25.62 o 
  -7   7   3      250.14      305.09     25.38 o 
  -6   7   3      370.88      337.54     26.93 o 
  -5   7   3      342.22      271.90     19.94 o 
  -4   7   3      846.53      729.54     26.18 o 
  -3   7   3        6.05        1.74     21.07 o 
  -2   7   3      676.62      729.60     60.99 o 
  -1   7   3      139.50       95.31     18.45 o 
   0   7   3      849.17     1080.09     74.94 o 
   1   7   3      153.70      125.39     20.83 o 
   2   7   3      713.60      785.50     61.54 o 
   3   7   3        7.71       37.73     19.62 o 
   4   7   3      801.77      747.09     35.31 o 
   5   7   3      351.86      284.53     32.68 o 
   6   7   3      320.11      348.90     45.17 o 
   7   7   3      297.05      377.49     36.44 o 
   8   7   3        6.55       -5.35     27.47 o 
   9   7   3       17.07       61.44     28.11 o 
  -8   8   3       16.31      -23.83     23.83 o 
  -7   8   3      126.39      108.05     24.32 o 
  -6   8   3      335.09      381.94     26.84 o 
  -5   8   3      103.63      109.02     19.58 o 
  -4   8   3      648.41      674.64     20.56 o 
  -3   8   3      575.60      592.31     18.87 o 
  -2   8   3      214.16      169.85     17.82 o 
  -1   8   3      553.57      563.22     28.08 o 
   0   8   3      989.40      933.73     27.73 o 
   1   8   3      543.98      593.68     72.36 o 
   2   8   3      194.22      174.84     25.38 o 
   3   8   3      560.92      581.35     26.78 o 
   4   8   3      699.07      765.10     38.48 o 
   5   8   3      110.62      102.17     24.71 o 
   6   8   3      367.75      445.76     30.97 o 
   7   8   3      137.44      110.14     23.11 o 
   8   8   3       22.71        8.81     27.45 o 
  -7   9   3      148.33      185.75     27.18 o 
  -6   9   3       44.36      123.38     22.58 o 
  -5   9   3      301.13      266.52     22.30 o 
  -4   9   3       43.99       52.35     19.59 o 
  -3   9   3      495.72      474.59     17.59 o 
  -2   9   3       98.32       95.17     16.50 o 
  -1   9   3      188.69      262.79     29.97 o 
   0   9   3      364.84      481.08     38.55 o 
   1   9   3      157.64      199.48     18.38 o 
   2   9   3      111.34      128.49     18.47 o 
   3   9   3      504.74      469.19     23.20 o 
   4   9   3       23.64       42.58     18.01 o 
   5   9   3      272.91      273.53     29.96 o 
   6   9   3       34.55       86.66     25.48 o 
   7   9   3      124.65      146.48     20.44 o 
  -7  10   3       30.55       46.63     24.16 o 
  -6  10   3      154.83      138.37     21.31 o 
  -5  10   3       84.09       97.94     20.71 o 
  -4  10   3      242.26      245.20     20.26 o 
  -3  10   3      261.97      250.44     17.49 o 
  -2  10   3      297.98      341.30     28.35 o 
  -1  10   3      114.04      112.28     19.12 o 
   0  10   3        0.52        6.50     20.54 o 
   1  10   3       80.63       70.89     17.51 o 
   2  10   3      309.57      299.16     16.92 o 
   3  10   3      218.14      221.86     21.99 o 
   4  10   3      211.48      236.98     20.57 o 
   5  10   3       95.54      131.05     22.04 o 
   6  10   3      105.65      112.38     29.50 o 
   7  10   3       32.60      -24.59     24.59 o 
  -6  11   3       14.06       37.29     22.62 o 
  -5  11   3      195.08      195.25     35.00 o 
  -4  11   3       11.39        1.38     19.21 o 
  -3  11   3      102.66       79.62     19.14 o 
  -2  11   3        1.78       -4.81     16.99 o 
  -1  11   3       74.22       46.95     16.98 o 
   0  11   3       40.30       44.35     14.33 o 
   1  11   3       68.99       36.45     19.96 o 
   2  11   3        3.43        7.15     18.35 o 
   3  11   3       70.29       68.25     20.01 o 
   4  11   3        4.81      -18.32     21.73 o 
   5  11   3      187.61      171.36     27.35 o 
   6  11   3       19.53       45.97     24.20 o 
  -4  12   3      103.92      147.43     18.76 o 
  -3  12   3        6.66       32.04     18.61 o 
  -2  12   3       62.84       70.00     18.00 o 
  -1  12   3        1.20        9.95     16.13 o 
   0  12   3        4.35        7.46     19.04 o 
   1  12   3        3.54       -4.36     19.99 o 
   2  12   3       54.34       55.10     18.48 o 
   3  12   3        6.14       18.23     14.98 o 
   4  12   3      109.15       86.29     22.20 o 
  -2  13   3        8.28       23.75     17.52 o 
  -1  13   3      123.05      144.34     17.08 o 
   0  13   3       36.74       32.75     17.98 o 
   1  13   3      139.38      165.18     17.14 o 
   2  13   3        3.66       21.23     18.86 o 
   0   0   4      401.22      402.89     72.11 o 
   1   0   4       87.29       74.18     29.92 o 
   2   0   4      108.04       49.10     32.29 o 
   3   0   4     3578.24     3334.94    297.71 o 
   4   0   4      262.00      195.83     34.67 o 
   5   0   4     2956.63     2069.12    306.98 o 
   6   0   4        3.02       14.71     47.93 o 
   7   0   4      121.62       90.30     31.11 o 
   8   0   4       56.20       67.52     29.34 o 
   9   0   4       18.81       62.55     30.04 o 
  10   0   4       92.32       74.17     35.45 o 
 -10   1   4        0.75      -11.90     24.00 o 
  -9   1   4       70.61       95.04     38.07 o 
  -8   1   4        1.28       68.66     44.90 o 
  -7   1   4        8.95      -10.96     38.83 o 
  -6   1   4      180.91      126.76     33.02 o 
  -5   1   4      246.35      245.99     29.64 o 
  -4   1   4      741.45      840.09     77.34 o 
  -3   1   4     1390.99     1395.41    197.60 o 
  -2   1   4     1179.60     1015.31     41.42 o 
  -1   1   4     7452.85     8777.39    743.42 o 
   0   1   4     3057.02     3589.14    253.59 o 
   1   1   4     7369.88     7906.40    764.64 o 
   2   1   4     1231.72     1243.21     91.43 o 
   3   1   4     1224.02     1181.48    291.91 o 
   4   1   4      787.62     1153.23    149.07 o 
   5   1   4      220.17      206.11     27.61 o 
   6   1   4      187.79      183.11     29.26 o 
   7   1   4       15.95       24.20     29.90 o 
   8   1   4        0.40       64.87     34.26 o 
   9   1   4       59.18       96.01     27.91 o 
  10   1   4        0.30      -22.61     32.33 o 
 -10   2   4        0.10       -8.54     28.47 o 
  -9   2   4       32.72       62.28     23.14 o 
  -8   2   4      100.79      115.39     30.86 o 
  -7   2   4      313.26      358.38     32.32 o 
  -6   2   4      492.60      713.69     61.58 o 
  -5   2   4       83.26       33.82     24.50 o 
  -4   2   4      813.20      670.12     40.27 o 
  -3   2   4     3491.61     2935.05    161.61 o 
  -2   2   4     2254.49     2090.38     94.30 o 
  -1   2   4     2842.21     3559.92    226.78 o 
   0   2   4     3117.47     4118.15    233.60 o 
   1   2   4     2869.47     3249.69    295.17 o 
   2   2   4     2264.02     2591.10    218.14 o 
   3   2   4     3265.52     3396.36    492.13 o 
   4   2   4     1011.72     1325.85    219.38 o 
   5   2   4       26.92       18.71     28.98 o 
   6   2   4      446.33      482.28     28.70 o 
   7   2   4      379.77      461.71     73.15 o 
   8   2   4       84.93       77.97     29.20 o 
   9   2   4       30.87       50.51     37.45 o 
  10   2   4        0.15        1.10     29.67 o 
 -10   3   4        6.67       16.09     24.32 o 
  -9   3   4        9.70       64.45     19.26 o 
  -8   3   4        4.47       15.53     19.62 o 
  -7   3   4       15.13        1.04     22.24 o 
  -6   3   4        4.26      -11.30     22.87 o 
  -5   3   4       65.61       57.89     23.69 o 
  -4   3   4      799.83     1256.50    149.18 o 
  -3   3   4      328.71      326.97     24.65 o 
  -2   3   4     4393.68     5600.82    534.68 o 
  -1   3   4     2520.63     2638.65    234.13 o 
   0   3   4     8212.21     8329.18    581.50 o 
   1   3   4     2598.18     2988.93    244.82 o 
   2   3   4     3887.85     4460.76    815.40 o 
   3   3   4      231.92      267.08     27.41 o 
   4   3   4      611.53      670.77     28.01 o 
   5   3   4       48.87       74.65     29.44 o 
   6   3   4        3.59       18.07     25.78 o 
   7   3   4        4.34      -15.38     25.13 o 
   8   3   4        1.10        6.89     29.31 o 
   9   3   4       14.64       16.51     30.36 o 
  10   3   4        4.56       54.12     28.00 o 
 -10   4   4        6.55       11.31     23.56 o 
  -9   4   4       17.67        8.27     20.61 o 
  -8   4   4       73.45       63.25     22.28 o 
  -7   4   4      135.11      160.67     22.93 o 
  -6   4   4      929.30      960.58     90.95 o 
  -5   4   4      113.61      119.76     26.15 o 
  -4   4   4     1063.38     1184.21     86.68 o 
  -3   4   4      282.52      253.79     21.52 o 
  -2   4   4      495.55      585.68     64.77 o 
  -1   4   4      214.64      249.65     22.04 o 
   0   4   4      578.89      536.83     37.51 o 
   1   4   4      186.39      209.02     20.90 o 
   2   4   4      261.09      274.71     19.91 o 
   3   4   4      358.68      328.14     21.54 o 
   4   4   4      878.51      832.52     93.11 o 
   5   4   4      157.84      174.47     28.91 o 
   6   4   4      971.75     1046.62    131.97 o 
   7   4   4      153.36      184.30     35.75 o 
   8   4   4       72.24       59.74     25.35 o 
   9   4   4       23.77      -12.13     25.88 o 
  10   4   4        7.43        7.86     34.19 o 
  -9   5   4        3.06       -3.06     17.96 o 
  -8   5   4       92.31      123.13     17.70 o 
  -7   5   4       64.21       62.80     23.48 o 
  -6   5   4      385.40      476.65     40.74 o 
  -5   5   4      478.41      450.96     22.33 o 
  -4   5   4       77.61      107.24     22.32 o 
  -3   5   4     1071.77     1140.67     94.24 o 
  -2   5   4      882.96      911.71     75.40 o 
  -1   5   4      353.84      361.76     19.45 o 
   0   5   4     1717.49     1835.58    172.14 o 
   1   5   4      244.88      256.47     18.84 o 
   2   5   4     1204.27     1125.97     62.68 o 
   3   5   4     1083.94      993.63     25.72 o 
   4   5   4       74.12       97.63     24.27 o 
   5   5   4      502.95      563.24     24.85 o 
   6   5   4      447.40      503.28     29.13 o 
   7   5   4       58.07       71.54     28.23 o 
   8   5   4       96.01      108.80     28.89 o 
   9   5   4        1.58      -17.41     22.66 o 
  -9   6   4       27.23       49.59     39.16 o 
  -8   6   4       55.58       27.76     20.71 o 
  -7   6   4      132.56      183.79     27.83 o 
  -6   6   4      352.53      411.54     44.96 o 
  -5   6   4       68.18       87.75     24.15 o 
  -4   6   4     1137.36     1099.18     25.07 o 
  -3   6   4      110.56       97.77     23.76 o 
  -2   6   4     1444.47     1391.66     81.33 o 
  -1   6   4       23.03       10.78     16.84 o 
   0   6   4     1830.42     1720.64     63.07 o 
   1   6   4        5.73       -7.54     20.04 o 
   2   6   4     1468.56     1414.69    102.67 o 
   3   6   4      118.50       62.65     19.77 o 
   4   6   4     1082.28      969.59     28.63 o 
   5   6   4       75.92       72.04     22.85 o 
   6   6   4      274.02      302.40     32.32 o 
   7   6   4      112.93      161.82     26.48 o 
   8   6   4       44.79        5.64     27.06 o 
   9   6   4       25.43       60.07     21.73 o 
  -8   7   4       11.69       43.45     24.37 o 
  -7   7   4       51.77       50.97     21.50 o 
  -6   7   4       24.38       22.58     23.30 o 
  -5   7   4      248.83      308.82     21.13 o 
  -4   7   4      215.23      152.57     20.33 o 
  -3   7   4      883.56      912.80     41.12 o 
  -2   7   4      220.57      215.34     18.05 o 
  -1   7   4      843.40      853.32     20.55 o 
   0   7   4      627.50      599.32     33.43 o 
   1   7   4      808.84      996.07    113.58 o 
   2   7   4      244.58      239.97     21.26 o 
   3   7   4      723.62      778.97     61.58 o 
   4   7   4      178.93       70.27     21.82 o 
   5   7   4      194.43      225.45     25.33 o 
   6   7   4       13.01       24.92     19.16 o 
   7   7   4       48.14       41.93     24.45 o 
   8   7   4       13.19       38.01     30.03 o 
  -8   8   4       32.12       58.19     24.80 o 
  -7   8   4      410.11      440.13     62.18 o 
  -6   8   4       65.12       85.59     20.16 o 
  -5   8   4     1013.02     1025.93     37.96 o 
  -4   8   4      141.75      144.22     17.40 o 
  -3   8   4      283.55      276.95     18.77 o 
  -2   8   4      369.04      307.25     19.84 o 
  -1   8   4      458.43      485.67     42.79 o 
   0   8   4       11.99       30.38     18.52 o 
   1   8   4      520.92      531.24     43.27 o 
   2   8   4      314.11      257.96     36.67 o 
   3   8   4      264.73      266.45     42.18 o 
   4   8   4      166.65      153.56     23.53 o 
   5   8   4      984.72      913.48     45.17 o 
   6   8   4       83.19       75.50     20.66 o 
   7   8   4      447.12      409.38     25.77 o 
   8   8   4       43.23       72.49     23.23 o 
  -7   9   4       65.12       80.13     36.50 o 
  -6   9   4      163.38      162.17     21.67 o 
  -5   9   4       12.98        2.32     17.55 o 
  -4   9   4      292.02      297.27     18.07 o 
  -3   9   4      101.46      119.97     17.45 o 
  -2   9   4      185.82      191.46     17.06 o 
  -1   9   4       46.78       34.29     20.19 o 
   0   9   4        6.95       56.22     16.76 o 
   1   9   4      146.71      175.80     23.84 o 
   2   9   4      147.94      180.70     19.74 o 
   3   9   4      163.38      158.06     18.23 o 
   4   9   4      292.62      345.05     57.04 o 
   5   9   4       17.07       19.37     20.17 o 
   6   9   4      205.85      231.73     30.71 o 
   7   9   4       72.76       22.69     27.14 o 
  -6  10   4       53.84      113.95     19.97 o 
  -5  10   4      156.64      146.46     20.07 o 
  -4  10   4       23.97       21.95     16.61 o 
  -3  10   4      149.12      146.63     18.03 o 
  -2  10   4       51.04       23.25     17.16 o 
  -1  10   4      103.92      126.22     19.27 o 
   0  10   4      153.72      112.62     18.62 o 
   1  10   4      113.72      122.30     19.08 o 
   2  10   4       33.44       -7.41     16.40 o 
   3  10   4      199.24      201.15     18.55 o 
   4  10   4       22.27       15.17     19.46 o 
   5  10   4      162.05      203.09     39.53 o 
   6  10   4       64.01       59.42     19.07 o 
  -5  11   4        4.60        1.39     17.78 o 
  -4  11   4       25.41       37.40     17.99 o 
  -3  11   4       35.38       26.73     24.91 o 
  -2  11   4       12.23       16.61     17.79 o 
  -1  11   4       59.58       29.38     17.77 o 
   0  11   4       29.04       62.61     18.51 o 
   1  11   4       67.56       56.29     17.06 o 
   2  11   4       36.74       45.53     16.91 o 
   3  11   4       38.43       45.94     18.87 o 
   4  11   4       47.87       62.13     18.11 o 
   5  11   4        3.10       20.94     17.67 o 
  -4  12   4       34.41       42.46     17.09 o 
  -3  12   4       40.23       33.93     28.07 o 
  -2  12   4       40.88       40.08     19.16 o 
  -1  12   4       21.11       41.63     15.39 o 
   0  12   4      390.35      398.13     19.60 o 
   1  12   4       23.24       42.53     18.74 o 
   2  12   4       46.91       43.31     17.87 o 
   3  12   4       32.51       36.75     26.06 o 
   4  12   4       26.78       29.73     26.15 o 
  -1  13   4       43.39       44.20     16.26 o 
   0  13   4       38.04       64.80     16.16 o 
   1  13   4       48.26       18.51     15.80 o 
   1   0   5     1647.94     1703.91    167.72 o 
   2   0   5      471.64      490.42     30.34 o 
   3   0   5     2254.90     2626.42    195.67 o 
   4   0   5     2077.25     1859.04    104.11 o 
   5   0   5      384.65      329.26     30.75 o 
   6   0   5      440.96      325.62     37.81 o 
   7   0   5      257.39      253.06     36.73 o 
   8   0   5       44.38       94.52     27.38 o 
   9   0   5        3.99      -13.72     29.50 o 
  10   0   5       15.12       -2.16     27.25 o 
 -10   1   5        2.78       24.00     24.69 o 
  -9   1   5       11.33       10.52     25.73 o 
  -8   1   5       89.72      127.54     28.06 o 
  -7   1   5      278.96      304.28     41.42 o 
  -6   1   5      975.13     1435.16    196.49 o 
  -5   1   5      691.31      748.88     94.65 o 
  -4   1   5      455.27      469.55     53.64 o 
  -3   1   5     1171.80     1150.52    102.77 o 
  -2   1   5      724.22      827.29     86.34 o 
  -1   1   5       21.38       30.58     27.58 o 
   0   1   5     3703.26     4147.49    445.01 o 
   1   1   5       47.79       29.46     24.12 o 
   2   1   5      950.45     1168.27     71.27 o 
   3   1   5     1113.76     1055.70    149.01 o 
   4   1   5      438.40      403.20     32.32 o 
   5   1   5      682.07      777.36     94.36 o 
   6   1   5     1102.89     1801.49    183.84 o 
   7   1   5      327.92      333.13     29.14 o 
   8   1   5       83.03      117.93     25.43 o 
   9   1   5       15.45        7.55     33.03 o 
  10   1   5        2.12       33.16     31.74 o 
 -10   2   5       27.99       38.89     26.68 o 
  -9   2   5       58.55       61.89     23.95 o 
  -8   2   5       86.70       55.02     31.07 o 
  -7   2   5        4.23      -26.44     26.44 o 
  -6   2   5      218.39      239.23     28.61 o 
  -5   2   5      388.49      391.99     64.63 o 
  -4   2   5      243.99      355.75     34.42 o 
  -3   2   5     1736.31     1497.40     68.20 o 
  -2   2   5     1452.16     1593.87     99.55 o 
  -1   2   5     3433.57     4595.74    289.17 o 
   0   2   5     3731.74     3899.59    288.17 o 
   1   2   5     3451.31     3694.81    274.62 o 
   2   2   5     1115.49     1144.66    119.78 o 
   3   2   5     2001.56     2129.64    358.16 o 
   4   2   5      184.45      307.65     51.23 o 
   5   2   5      466.30      517.73     79.48 o 
   6   2   5      185.67      173.31     28.35 o 
   7   2   5        9.78        9.12     27.51 o 
   8   2   5       76.04       20.84     32.54 o 
   9   2   5       63.62      122.66     32.93 o 
  10   2   5       23.67       37.90     36.70 o 
 -10   3   5       13.10        7.67     21.75 o 
  -9   3   5       49.87       60.63     19.61 o 
  -8   3   5      239.03      273.52     36.16 o 
  -7   3   5      166.25      150.44     20.52 o 
  -6   3   5      806.25      721.26     49.09 o 
  -5   3   5      413.35      383.57     21.94 o 
  -4   3   5       85.47       46.97     19.96 o 
  -3   3   5      119.98      151.71     23.36 o 
  -2   3   5      223.67      252.88     23.31 o 
  -1   3   5      841.58     1066.36     58.92 o 
   0   3   5      557.22      690.99     44.37 o 
   1   3   5      669.85      865.35     74.72 o 
   2   3   5      155.54      182.17     23.83 o 
   3   3   5       72.59      131.45     22.51 o 
   4   3   5      168.09      209.91     30.86 o 
   5   3   5      410.96      378.14     25.34 o 
   6   3   5      799.05      953.07    108.18 o 
   7   3   5      117.64      114.28     23.90 o 
   8   3   5      209.82      240.23     28.95 o 
   9   3   5       51.19       89.64     33.37 o 
  10   3   5       13.63       44.07     28.19 o 
  -9   4   5       62.10       15.92     23.29 o 
  -8   4   5       47.57       62.06     27.95 o 
  -7   4   5      490.20      449.72     69.04 o 
  -6   4   5       22.12       45.73     22.73 o 
  -5   4   5      248.37      254.76     29.15 o 
  -4   4   5     1214.82     1423.98     84.18 o 
  -3   4   5      579.35      617.04     63.88 o 
  -2   4   5     2995.23     3153.32    266.96 o 
  -1   4   5       90.37      106.26     21.88 o 
   0   4   5     7678.73     8912.82    686.04 o 
   1   4   5       78.99      108.38     21.34 o 
   2   4   5     3400.15     3846.86    337.90 o 
   3   4   5      476.60      440.23     31.46 o 
   4   4   5     1157.42     1236.56    200.29 o 
   5   4   5      275.61      190.40     32.26 o 
   6   4   5       10.70       -1.17     22.84 o 
   7   4   5      522.34      519.16     90.86 o 
   8   4   5       53.18       99.62     46.58 o 
   9   4   5       63.39      107.73     33.38 o 
  -9   5   5        2.22       24.67     19.04 o 
  -8   5   5        3.61      -10.80     21.06 o 
  -7   5   5       87.99      122.19     29.69 o 
  -6   5   5      129.50      121.08     26.93 o 
  -5   5   5      151.01      184.78     23.07 o 
  -4   5   5      227.10      211.71     22.88 o 
  -3   5   5       55.46       50.40     21.92 o 
  -2   5   5       87.66       84.51     18.67 o 
  -1   5   5     1186.40     1130.03     98.86 o 
   0   5   5       67.06       38.54     16.82 o 
   1   5   5     1378.29     1202.17     81.58 o 
   2   5   5       64.45       71.29     19.05 o 
   3   5   5       65.70       43.98     21.86 o 
   4   5   5      150.68      128.59     23.90 o 
   5   5   5      182.04      227.07     22.17 o 
   6   5   5      181.04      137.53     27.17 o 
   7   5   5      107.42      167.77     26.18 o 
   8   5   5       12.07       -1.43     29.18 o 
   9   5   5        1.84       31.88     25.18 o 
  -9   6   5        9.21       17.16     29.10 o 
  -8   6   5       29.25       10.40     20.90 o 
  -7   6   5       35.74       22.67     30.39 o 
  -6   6   5       46.08       46.97     23.48 o 
  -5   6   5       64.88       85.75     22.73 o 
  -4   6   5        1.74       11.62     20.60 o 
  -3   6   5     1326.09     1349.13     73.58 o 
  -2   6   5      776.06      937.65     65.31 o 
  -1   6   5     1888.76     2046.19     92.48 o 
   0   6   5     2726.53     3517.34    243.81 o 
   1   6   5     1908.76     1980.73    105.05 o 
   2   6   5      743.87      812.50     74.98 o 
   3   6   5     1376.07     1710.20     64.04 o 
   4   6   5        7.98       24.35     21.12 o 
   5   6   5       41.17       44.45     23.71 o 
   6   6   5       64.64       90.20     26.15 o 
   7   6   5       38.85       63.05     27.93 o 
   8   6   5       50.26       56.50     26.66 o 
   9   6   5       13.16        6.26     21.86 o 
  -8   7   5        7.10       14.05     21.08 o 
  -7   7   5       88.68      106.24     24.66 o 
  -6   7   5       52.50       59.92     19.46 o 
  -5   7   5       23.02       64.73     21.17 o 
  -4   7   5      164.28      184.94     21.55 o 
  -3   7   5      104.68      114.97     17.36 o 
  -2   7   5       76.09       45.48     19.43 o 
  -1   7   5      220.91      160.60     19.69 o 
   0   7   5      675.64      632.37     34.69 o 
   1   7   5      260.57      288.70     23.95 o 
   2   7   5       54.67       36.82     20.79 o 
   3   7   5      129.63       70.62     17.72 o 
   4   7   5      214.16      237.68     32.47 o 
   5   7   5        2.07       18.32     22.74 o 
   6   7   5       45.83       52.88     26.18 o 
   7   7   5       49.46      103.66     27.42 o 
   8   7   5        3.71        6.22     25.01 o 
  -8   8   5      139.81      122.04     23.63 o 
  -7   8   5       31.26        5.67     21.80 o 
  -6   8   5      165.53      211.93     21.27 o 
  -5   8   5      186.70      246.95     21.02 o 
  -4   8   5       19.22        5.17     19.53 o 
  -3   8   5      479.55      646.53     28.24 o 
  -2   8   5       47.55       60.85     18.88 o 
  -1   8   5     1249.02     1570.47    153.97 o 
   0   8   5      768.57      849.67     57.75 o 
   1   8   5     1352.86     1404.75     46.13 o 
   2   8   5       47.33       76.10     20.34 o 
   3   8   5      569.13      626.65     27.60 o 
   4   8   5       11.85       19.63     19.14 o 
   5   8   5      170.17      294.72     50.73 o 
   6   8   5      156.24      109.53     27.32 o 
   7   8   5       20.45        9.99     27.00 o 
   8   8   5      127.79       69.32     22.39 o 
  -7   9   5       37.69       58.09     23.30 o 
  -6   9   5        0.21       65.36     40.28 o 
  -5   9   5      204.31      268.76     28.30 o 
  -4   9   5      261.89      214.98     21.73 o 
  -3   9   5      241.76      229.75     18.30 o 
  -2   9   5      425.58      397.36     28.84 o 
  -1   9   5      207.89      202.33     19.70 o 
   0   9   5      242.38      163.67     21.37 o 
   1   9   5      209.76      167.68     18.93 o 
   2   9   5      493.16      466.93     48.95 o 
   3   9   5      207.54      178.96     30.15 o 
   4   9   5      286.13      225.88     23.82 o 
   5   9   5      181.73      171.85     23.11 o 
   6   9   5        0.70       25.50     25.11 o 
   7   9   5       28.55       25.83     20.69 o 
  -6  10   5       34.40       64.99     22.21 o 
  -5  10   5       41.85       67.92     17.87 o 
  -4  10   5      110.13      146.87     19.95 o 
  -3  10   5       58.62       61.31     16.34 o 
  -2  10   5      368.63      393.81     26.85 o 
  -1  10   5      425.45      434.89     19.51 o 
   0  10   5      682.60      754.56     33.03 o 
   1  10   5      415.74      442.97     24.41 o 
   2  10   5      344.49      404.74     17.93 o 
   3  10   5       52.06       64.70     19.18 o 
   4  10   5      116.48      174.61     17.96 o 
   5  10   5       36.28       27.95     23.09 o 
   6  10   5       65.24       84.63     25.45 o 
  -5  11   5       45.15       74.61     17.06 o 
  -4  11   5       37.20       25.77     19.35 o 
  -3  11   5       49.31       30.46     22.41 o 
  -2  11   5       76.55       89.03     18.96 o 
  -1  11   5      136.62      165.97     20.59 o 
   0  11   5      124.81       98.47     18.38 o 
   1  11   5      150.09      192.63     19.35 o 
   2  11   5       74.59       73.69     18.06 o 
   3  11   5       63.85       52.26     16.72 o 
   4  11   5       26.75       44.94     17.26 o 
   5  11   5       55.37       36.49     24.91 o 
  -3  12   5       51.34       67.74     23.54 o 
  -2  12   5       81.98       75.24     17.72 o 
  -1  12   5      105.96      125.93     20.48 o 
   0  12   5       71.38       95.67     18.15 o 
   1  12   5       97.27      122.64     19.05 o 
   2  12   5       74.57      121.15     19.69 o 
   3  12   5       49.22       81.79     23.41 o 
   0   0   6      264.26      304.68     48.53 o 
   1   0   6      371.58      453.75     40.88 o 
   2   0   6       48.00       54.55     25.77 o 
   3   0   6      170.14      132.51     26.39 o 
   4   0   6        0.03      -13.13     26.71 o 
   5   0   6      431.95      367.65     29.56 o 
   6   0   6       36.15       64.44     26.12 o 
   7   0   6      615.77      597.30     48.06 o 
   8   0   6       19.41       41.27     24.16 o 
   9   0   6       61.76       46.19     21.20 o 
  10   0   6        2.90        9.98     19.65 o 
 -10   1   6       17.03       31.49     25.01 o 
  -9   1   6        1.51       11.49     23.75 o 
  -8   1   6       11.31       22.96     28.05 o 
  -7   1   6       40.29       19.35     27.22 o 
  -6   1   6      801.34      792.62     74.67 o 
  -5   1   6      500.93      484.93     25.01 o 
  -4   1   6     1423.94     1610.82    154.38 o 
  -3   1   6      787.86      734.91     71.74 o 
  -2   1   6     1152.69     1308.88     90.37 o 
  -1   1   6      625.36      636.34     56.77 o 
   0   1   6      580.16      705.54     47.30 o 
   1   1   6      425.52      485.73     34.21 o 
   2   1   6     1303.49     1375.51    122.79 o 
   3   1   6      701.62      673.98     29.52 o 
   4   1   6     1349.90     1417.93    195.00 o 
   5   1   6      516.71      524.15     39.55 o 
   6   1   6      774.97      598.49     85.97 o 
   7   1   6       61.23       71.57     34.73 o 
   8   1   6       13.39       21.80     35.22 o 
   9   1   6        1.08       26.71     30.56 o 
  10   1   6       19.39       80.38     22.66 o 
  -9   2   6       12.91       22.05     36.87 o 
  -8   2   6        5.83       -2.50     31.02 o 
  -7   2   6      520.55      586.53     67.17 o 
  -6   2   6      484.27      562.07     30.31 o 
  -5   2   6      798.43      671.82     66.08 o 
  -4   2   6      549.11      589.06     52.41 o 
  -3   2   6       43.57       60.53     29.52 o 
  -2   2   6     2389.72     3026.30    142.93 o 
  -1   2   6      980.08     1256.20     57.87 o 
   0   2   6     9909.16    10297.36    814.59 o 
   1   2   6      765.83      904.02     85.01 o 
   2   2   6     2367.71     2649.97    197.93 o 
   3   2   6       20.75       51.47     24.04 o 
   4   2   6      547.14      683.89     38.30 o 
   5   2   6      785.99      673.52    213.47 o 
   6   2   6      464.30      636.97    100.13 o 
   7   2   6      407.09      374.44     69.72 o 
   8   2   6        7.05       41.08     33.77 o 
   9   2   6        6.08       42.52     32.55 o 
  -9   3   6       21.63       15.35     23.26 o 
  -8   3   6       11.18       39.88     20.94 o 
  -7   3   6      107.97       46.30     19.84 o 
  -6   3   6      166.81      180.59     31.78 o 
  -5   3   6      854.81      751.61     69.28 o 
  -4   3   6      921.50     1014.83     85.94 o 
  -3   3   6     2131.10     2113.57    112.17 o 
  -2   3   6     1260.85     1322.36    113.18 o 
  -1   3   6      425.81      463.51     36.74 o 
   0   3   6       33.71       60.19     19.85 o 
   1   3   6      547.41      683.82     27.93 o 
   2   3   6     1270.34     1364.06    113.38 o 
   3   3   6     2266.16     2362.71    171.69 o 
   4   3   6     1114.56     1421.17    186.05 o 
   5   3   6      864.05      871.88    154.78 o 
   6   3   6      208.40      310.44     98.93 o 
   7   3   6      117.21       58.31     47.06 o 
   8   3   6       11.91       39.33     32.96 o 
   9   3   6       23.76       26.05     27.28 o 
  -9   4   6      128.76      129.89     20.05 o 
  -8   4   6      130.86      120.77     19.72 o 
  -7   4   6      277.13      382.46     65.66 o 
  -6   4   6      105.18       97.57     21.91 o 
  -5   4   6      183.21      187.58     23.27 o 
  -4   4   6      322.94      322.86     26.82 o 
  -3   4   6      702.32      769.87     70.38 o 
  -2   4   6     1005.80      975.47     54.16 o 
  -1   4   6      841.07      963.08     74.95 o 
   0   4   6     1338.77     1237.05     72.91 o 
   1   4   6      906.23     1013.14     79.23 o 
   2   4   6      978.74     1036.61     81.77 o 
   3   4   6      734.74      769.58     97.92 o 
   4   4   6      355.13      405.10     36.46 o 
   5   4   6      184.36      189.15     31.47 o 
   6   4   6       96.99      173.79     42.58 o 
   7   4   6      242.06      345.29     90.01 o 
   8   4   6      120.09      160.84     27.29 o 
   9   4   6      122.80       84.03     24.81 o 
  -9   5   6       59.32      -23.93     33.89 o 
  -8   5   6      173.50      174.11     37.70 o 
  -7   5   6       68.41       43.04     20.72 o 
  -6   5   6      549.24      431.34     44.39 o 
  -5   5   6      347.36      312.67     21.56 o 
  -4   5   6      219.75      219.97     24.06 o 
  -3   5   6      534.70      618.11     30.01 o 
  -2   5   6      708.46      844.80     67.99 o 
  -1   5   6     1595.36     1569.74     72.54 o 
   0   5   6      559.88      538.26     39.81 o 
   1   5   6     1838.38     2305.21     86.82 o 
   2   5   6      654.70      842.07    108.09 o 
   3   5   6      495.62      576.07     51.89 o 
   4   5   6      186.93      166.00     21.33 o 
   5   5   6      321.99      402.17     36.02 o 
   6   5   6      584.35      520.73     25.24 o 
   7   5   6       75.35       42.20     29.84 o 
   8   5   6      162.90      198.60     23.85 o 
   9   5   6       60.12       51.01     27.31 o 
  -8   6   6       44.29       18.98     20.59 o 
  -7   6   6      145.87      221.66     55.69 o 
  -6   6   6      200.34      210.32     24.97 o 
  -5   6   6      171.79      214.57     21.87 o 
  -4   6   6      102.27       91.14     24.70 o 
  -3   6   6      245.03      271.23     21.19 o 
  -2   6   6      113.93      109.10     18.07 o 
  -1   6   6     2568.98     2314.76    125.70 o 
   0   6   6     1177.05     1232.58     63.32 o 
   1   6   6     2416.91     2368.57    202.02 o 
   2   6   6       86.35       94.34     17.67 o 
   3   6   6      207.26      243.45     25.82 o 
   4   6   6      123.90      122.63     23.02 o 
   5   6   6      164.58      189.94     24.81 o 
   6   6   6      201.61      203.70     27.99 o 
   7   6   6      162.36      206.26     26.86 o 
   8   6   6       35.34       29.75     29.18 o 
  -8   7   6        7.42       54.03     42.02 o 
  -7   7   6       45.18       73.81     24.89 o 
  -6   7   6       47.40       65.25     18.98 o 
  -5   7   6      164.65      186.20     22.99 o 
  -4   7   6       12.09       13.10     19.20 o 
  -3   7   6      647.00      814.77     50.99 o 
  -2   7   6       66.14      103.73     20.96 o 
  -1   7   6      800.26     1006.55     67.79 o 
   0   7   6      145.85      137.13     19.82 o 
   1   7   6      743.59      936.81     75.73 o 
   2   7   6       86.69       91.75     19.20 o 
   3   7   6      653.43      686.71     53.65 o 
   4   7   6        1.13       -8.38     21.11 o 
   5   7   6      188.72      228.83     27.61 o 
   6   7   6       53.65       54.06     23.94 o 
   7   7   6       60.01       64.06     28.73 o 
   8   7   6       21.07       57.29     29.08 o 
  -7   8   6       62.03       50.80     24.14 o 
  -6   8   6       52.62       41.26     22.88 o 
  -5   8   6       62.46      105.42     21.59 o 
  -4   8   6       59.82       73.50     23.36 o 
  -3   8   6       78.38       76.76     17.63 o 
  -2   8   6      238.24      213.62     17.82 o 
  -1   8   6      593.04      468.79     19.33 o 
   0   8   6      452.19      352.07     20.13 o 
   1   8   6      603.99      542.03     27.65 o 
   2   8   6      231.65      158.03     20.53 o 
   3   8   6       81.95      102.64     22.73 o 
   4   8   6       41.68       80.66     21.29 o 
   5   8   6       55.42       49.33     25.19 o 
   6   8   6       63.55       43.76     27.25 o 
   7   8   6       45.86       78.99     27.81 o 
  -7   9   6       84.76       79.29     21.57 o 
  -6   9   6      219.21      191.46     20.21 o 
  -5   9   6        9.52       45.87     18.47 o 
  -4   9   6      345.25      298.86     18.20 o 
  -3   9   6      224.09      253.10     21.79 o 
  -2   9   6      171.38      170.41     18.61 o 
  -1   9   6      611.22      570.82     29.42 o 
   0   9   6       10.08      -13.74     18.01 o 
   1   9   6      567.72      542.17     22.95 o 
   2   9   6      124.80      107.39     16.85 o 
   3   9   6      178.99      123.52     34.87 o 
   4   9   6      316.90      341.75     62.14 o 
   5   9   6        7.71       32.19     18.23 o 
   6   9   6      214.50      225.43     25.16 o 
   7   9   6       62.97       24.41     39.01 o 
  -6  10   6       16.53       -7.60     20.57 o 
  -5  10   6       23.59       41.21     19.45 o 
  -4  10   6      105.43      109.56     17.72 o 
  -3  10   6      203.38      179.82     18.41 o 
  -2  10   6      241.18      201.77     22.75 o 
  -1  10   6      245.16      246.81     24.90 o 
   0  10   6      131.17       87.62     19.61 o 
   1  10   6      217.52      206.51     19.54 o 
   2  10   6      210.58      163.17     18.36 o 
   3  10   6      208.86      168.79     18.71 o 
   4  10   6      100.23       89.40     21.65 o 
   5  10   6       29.48       12.85     31.39 o 
   6  10   6       15.73       26.82     38.56 o 
  -4  11   6      147.30      132.85     18.96 o 
  -3  11   6       11.49       25.32     17.23 o 
  -2  11   6      103.30      174.48     30.35 o 
  -1  11   6        9.28       20.70     17.61 o 
   0  11   6       51.47       64.44     18.52 o 
   1  11   6       12.95       -3.04     22.78 o 
   2  11   6      105.36      122.96     18.86 o 
   3  11   6       11.88       30.57     21.14 o 
   4  11   6      142.15      121.57     18.92 o 
  -3  12   6       51.52       38.14     20.63 o 
  -2  12   6       37.30       50.40     27.86 o 
  -1  12   6        5.29       11.23     22.16 o 
   0  12   6        1.65       -2.35     18.25 o 
   1  12   6        1.81       44.08     17.04 o 
   2  12   6       35.23       48.12     19.91 o 
   3  12   6       47.49       14.42     17.86 o 
   1   0   7      382.24      468.76     36.36 o 
   2   0   7     3520.07     3485.19    340.36 o 
   3   0   7     2640.12     2981.20    248.99 o 
   4   0   7     2937.76     2252.12    252.19 o 
   5   0   7      749.44      812.49     72.91 o 
   6   0   7      115.00       87.18     30.51 o 
   7   0   7      116.67       67.41     25.55 o 
   8   0   7        8.96        6.90     24.68 o 
   9   0   7       12.15       38.33     27.80 o 
  -9   1   7       40.85       76.96     24.83 o 
  -8   1   7        9.86       26.32     21.73 o 
  -7   1   7       47.26       60.64     24.44 o 
  -6   1   7       50.23       47.45     29.17 o 
  -5   1   7       34.85       47.37     24.74 o 
  -4   1   7       68.33       51.82     29.83 o 
  -3   1   7      886.36     1007.25     68.95 o 
  -2   1   7     2587.30     3011.59    280.65 o 
  -1   1   7     1340.99     1674.64     99.72 o 
   0   1   7     4670.84     5176.64    388.10 o 
   1   1   7     1419.08     1825.77    165.01 o 
   2   1   7     2468.45     2759.97    279.99 o 
   3   1   7      804.73      952.62    105.96 o 
   4   1   7       81.81       82.43     25.26 o 
   5   1   7       33.84       27.83     24.41 o 
   6   1   7       28.69       30.96     29.54 o 
   7   1   7       56.21       78.95     25.81 o 
   8   1   7       21.36        8.29     22.78 o 
   9   1   7       39.61       68.40     24.06 o 
  -9   2   7        4.36       27.53     22.89 o 
  -8   2   7        5.63       21.28     27.61 o 
  -7   2   7      177.61      203.69     22.59 o 
  -6   2   7      258.96      305.36     46.29 o 
  -5   2   7     1202.28     1207.61     90.83 o 
  -4   2   7     1292.83     1364.51    141.53 o 
  -3   2   7      657.01      572.17     33.47 o 
  -2   2   7     2087.08     2483.43    155.90 o 
  -1   2   7      243.55      236.10     23.05 o 
   0   2   7      660.78      721.18     78.84 o 
   1   2   7      234.07      188.56     22.41 o 
   2   2   7     2321.37     2379.86    176.41 o 
   3   2   7      766.00      786.55     36.30 o 
   4   2   7     1469.37     1787.03     41.95 o 
   5   2   7     1162.39     1368.21    183.59 o 
   6   2   7      356.94      314.25     38.37 o 
   7   2   7      162.93      265.86     50.52 o 
   8   2   7        7.76       30.12     34.02 o 
   9   2   7        1.83        2.80     31.94 o 
  -9   3   7        0.61       26.35     21.25 o 
  -8   3   7       10.11       17.38     25.22 o 
  -7   3   7       88.05       78.30     26.33 o 
  -6   3   7      443.17      351.31     43.91 o 
  -5   3   7       29.62       20.00     21.37 o 
  -4   3   7      109.17       87.31     26.29 o 
  -3   3   7      222.23      264.73     22.56 o 
  -2   3   7      492.97      426.43     29.96 o 
  -1   3   7     1308.69     1520.92    126.89 o 
   0   3   7      686.83      713.04     44.71 o 
   1   3   7     1441.29     1893.54    110.43 o 
   2   3   7      500.96      452.27     30.84 o 
   3   3   7      289.97      344.49     24.70 o 
   4   3   7      112.29      106.43     36.01 o 
   5   3   7       22.71       58.82     27.38 o 
   6   3   7      354.67      323.95     39.15 o 
   7   3   7      124.05       97.26     26.60 o 
   8   3   7       13.77       14.99     32.40 o 
   9   3   7        1.19       32.60     27.72 o 
  -9   4   7       17.09       54.18     23.43 o 
  -8   4   7        1.97        7.62     20.63 o 
  -7   4   7      231.39      217.78     21.59 o 
  -6   4   7      137.50      155.79     22.67 o 
  -5   4   7      479.67      436.86     50.92 o 
  -4   4   7      458.66      467.47     22.98 o 
  -3   4   7      469.02      423.01     23.80 o 
  -2   4   7      579.29      795.18     60.60 o 
  -1   4   7      729.63      803.06     31.15 o 
   0   4   7      239.45      250.81     21.00 o 
   1   4   7      730.54      699.53     54.12 o 
   2   4   7      487.52      649.19     52.74 o 
   3   4   7      371.97      302.87     25.80 o 
   4   4   7      466.08      600.33     40.51 o 
   5   4   7      499.88      605.92     71.55 o 
   6   4   7      147.09      213.57     34.59 o 
   7   4   7      210.87      146.84     28.75 o 
   8   4   7        3.97       22.04     26.62 o 
   9   4   7       13.10      -18.49     30.95 o 
  -8   5   7       43.19      106.95     21.10 o 
  -7   5   7      223.25      168.66     27.77 o 
  -6   5   7      145.55      146.90     27.87 o 
  -5   5   7      206.07      154.01     19.66 o 
  -4   5   7      174.36      209.35     21.82 o 
  -3   5   7      215.04      212.13     21.38 o 
  -2   5   7       62.51      112.84     20.95 o 
  -1   5   7     2633.08     2816.62    200.88 o 
   0   5   7      396.60      337.35     28.81 o 
   1   5   7     2608.64     2501.50    250.15 o 
   2   5   7       59.04      115.63     26.66 o 
   3   5   7      289.04      326.35     40.20 o 
   4   5   7      216.95      288.48     31.53 o 
   5   5   7      200.17      129.00     22.65 o 
   6   5   7      170.74      155.69     25.00 o 
   7   5   7      192.21      244.86     43.47 o 
   8   5   7       59.09       63.00     30.60 o 
  -8   6   7       71.74       17.03     24.19 o 
  -7   6   7       82.62       38.63     26.02 o 
  -6   6   7      129.77      149.79     20.44 o 
  -5   6   7      600.27      633.73     68.80 o 
  -4   6   7      432.92      478.17     46.24 o 
  -3   6   7     1167.93     1302.41     67.15 o 
  -2   6   7      302.47      336.02     23.77 o 
  -1   6   7      811.50      943.38     28.52 o 
   0   6   7       11.31       29.29     18.20 o 
   1   6   7      817.26     1006.60     49.79 o 
   2   6   7      285.30      308.89     29.83 o 
   3   6   7     1238.05     1365.17     78.21 o 
   4   6   7      468.98      484.73     36.78 o 
   5   6   7      654.92      707.07     89.83 o 
   6   6   7      139.54      204.92     24.75 o 
   7   6   7       66.43       51.52     25.99 o 
   8   6   7       75.52       65.06     23.29 o 
  -8   7   7       61.41        9.76     24.66 o 
  -7   7   7        7.05       51.77     20.63 o 
  -6   7   7       16.84       17.29     21.86 o 
  -5   7   7        0.91       28.58     20.35 o 
  -4   7   7      135.36      138.02     19.75 o 
  -3   7   7      191.74      214.75     21.14 o 
  -2   7   7      137.43      171.33     20.18 o 
  -1   7   7      414.37      423.47     19.36 o 
   0   7   7       44.93       29.06     17.79 o 
   1   7   7      237.80      313.22     31.92 o 
   2   7   7      216.97      221.35     25.71 o 
   3   7   7      162.94      162.89     20.10 o 
   4   7   7      138.13      146.99     23.91 o 
   5   7   7        1.72       56.93     28.01 o 
   6   7   7       11.46       -4.39     21.13 o 
   7   7   7       14.51        3.12     25.10 o 
   8   7   7       71.06       79.51     28.98 o 
  -7   8   7        6.78        2.86     22.60 o 
  -6   8   7      333.02      394.66     64.31 o 
  -5   8   7       33.02       74.04     17.34 o 
  -4   8   7      236.06      237.94     17.99 o 
  -3   8   7      215.89      200.81     18.99 o 
  -2   8   7      247.06      298.05     28.66 o 
  -1   8   7      213.11      292.83     22.30 o 
   0   8   7      145.20      182.76     20.68 o 
   1   8   7      221.17      369.19     39.92 o 
   2   8   7      348.12      347.37     22.90 o 
   3   8   7      180.94      154.97     20.97 o 
   4   8   7      260.57      280.23     22.80 o 
   5   8   7       27.09       59.10     25.25 o 
   6   8   7      326.03      312.28     30.94 o 
   7   8   7       15.89       41.67     28.28 o 
  -6   9   7       34.22       36.78     16.58 o 
  -5   9   7      179.36      183.42     20.12 o 
  -4   9   7      123.88      155.62     29.72 o 
  -3   9   7       21.97       36.71     16.82 o 
  -2   9   7      381.01      305.67     19.16 o 
  -1   9   7      115.08       98.38     19.72 o 
   0   9   7       61.33       35.08     20.36 o 
   1   9   7      128.43       59.88     19.47 o 
   2   9   7      281.53      232.66     19.33 o 
   3   9   7       11.42       31.09     25.15 o 
   4   9   7      110.86      160.39     22.85 o 
   5   9   7      186.65      166.16     22.42 o 
   6   9   7       27.36        6.68     28.99 o 
  -5  10   7       12.61       56.47     18.13 o 
  -4  10   7      230.42      233.35     17.52 o 
  -3  10   7        3.07       -7.69     17.78 o 
  -2  10   7      367.43      403.88     22.87 o 
  -1  10   7       80.04       60.92     19.66 o 
   0  10   7       60.23      100.26     20.85 o 
   1  10   7       71.21       63.26     18.39 o 
   2  10   7      359.38      424.54     44.05 o 
   3  10   7        4.84       16.63     20.75 o 
   4  10   7      255.29      242.84     23.28 o 
   5  10   7       14.01       42.50     22.03 o 
  -4  11   7        7.84       31.37     15.42 o 
  -3  11   7       30.56       27.25     18.06 o 
  -2  11   7       66.12       45.15     16.87 o 
  -1  11   7       30.83       52.33     18.66 o 
   0  11   7      136.46       95.33     20.29 o 
   1  11   7       40.91       28.29     19.39 o 
   2  11   7       67.94       25.47     16.67 o 
   3  11   7       53.38       53.75     21.52 o 
   4  11   7       16.30       51.09     22.32 o 
  -1  12   7        4.79       -8.08     19.62 o 
   0  12   7      120.19      164.67     18.85 o 
   1  12   7        6.87        3.48     21.53 o 
   0   0   8     1395.16     1821.32    300.82 o 
   1   0   8       19.87       32.62     23.22 o 
   2   0   8     3505.99     4177.25    220.97 o 
   3   0   8       59.11       85.30     26.57 o 
   4   0   8     1482.16     1751.40    156.08 o 
   5   0   8      659.23      935.37    131.00 o 
   6   0   8       77.47       95.38     31.31 o 
   7   0   8       56.67       80.78     32.96 o 
   8   0   8       80.98      103.34     23.52 o 
   9   0   8       15.77       67.31     25.17 o 
  -9   1   8       46.76       50.23     23.70 o 
  -8   1   8      147.75      148.49     30.42 o 
  -7   1   8      692.88      870.22    144.28 o 
  -6   1   8       96.65       51.97     24.11 o 
  -5   1   8      758.41      854.81    109.60 o 
  -4   1   8      739.89      583.95     25.18 o 
  -3   1   8      337.23      341.04     35.74 o 
  -2   1   8      539.59      593.87     27.91 o 
  -1   1   8      112.47      103.06     22.73 o 
   0   1   8       18.10       17.49     20.37 o 
   1   1   8      144.82      166.32     22.24 o 
   2   1   8      453.31      477.62     45.94 o 
   3   1   8      247.02      253.56     31.91 o 
   4   1   8      564.73      492.36     58.66 o 
   5   1   8      877.58     1029.51     53.78 o 
   6   1   8       55.01       30.70     30.15 o 
   7   1   8      749.71      872.18    110.32 o 
   8   1   8      153.34      169.84     28.58 o 
   9   1   8       47.51       44.50     27.35 o 
  -9   2   8       26.21       68.07     20.23 o 
  -8   2   8       30.81       54.13     24.21 o 
  -7   2   8       83.11       82.63     21.51 o 
  -6   2   8       89.17      127.38     22.35 o 
  -5   2   8      197.40      238.49     26.79 o 
  -4   2   8      143.14      130.06     38.23 o 
  -3   2   8      685.04      975.63     84.21 o 
  -2   2   8      831.44      949.30     41.63 o 
  -1   2   8     1054.10     1334.10     91.37 o 
   0   2   8      937.34     1010.76     57.40 o 
   1   2   8      960.80     1224.14    111.64 o 
   2   2   8      952.44      997.19     74.38 o 
   3   2   8      835.48      943.95     53.99 o 
   4   2   8      200.00      167.68     26.32 o 
   5   2   8      265.79      310.52     27.36 o 
   6   2   8       98.77      132.73     24.99 o 
   7   2   8      103.40      131.50     21.98 o 
   8   2   8       43.75       55.22     21.50 o 
   9   2   8       33.66       56.20     25.06 o 
  -9   3   8       53.14       31.27     21.23 o 
  -8   3   8       12.96        2.75     19.60 o 
  -7   3   8      159.60      187.33     30.47 o 
  -6   3   8      157.36      118.37     22.35 o 
  -5   3   8      168.03      213.13     23.26 o 
  -4   3   8      388.60      382.21     24.53 o 
  -3   3   8      334.31      298.41     22.91 o 
  -2   3   8       65.29       73.43     23.75 o 
  -1   3   8      479.49      480.16     24.06 o 
   0   3   8       56.80       53.75     18.91 o 
   1   3   8      346.20      360.11     36.61 o 
   2   3   8       59.61       45.99     21.71 o 
   3   3   8      379.19      315.87     29.12 o 
   4   3   8      399.40      484.57     28.21 o 
   5   3   8       96.79      192.52     28.73 o 
   6   3   8      148.78      142.84     24.15 o 
   7   3   8       94.80      128.60     21.24 o 
   8   3   8       24.19       35.96     20.96 o 
   9   3   8       49.94       65.55     30.59 o 
  -8   4   8       85.69       69.57     19.04 o 
  -7   4   8       10.82       30.86     20.66 o 
  -6   4   8       62.12       47.57     23.43 o 
  -5   4   8      506.34      589.31     49.79 o 
  -4   4   8      113.31       74.29     19.94 o 
  -3   4   8     1178.26     1304.39     83.65 o 
  -2   4   8       44.53       29.39     20.28 o 
  -1   4   8     1345.92     1382.80     77.84 o 
   0   4   8       11.85       51.34     19.46 o 
   1   4   8     1411.74     1620.24    109.53 o 
   2   4   8       11.16        3.72     21.74 o 
   3   4   8     1059.38     1272.55     88.73 o 
   4   4   8       65.47       67.97     21.76 o 
   5   4   8      446.38      670.84     72.05 o 
   6   4   8       78.07       61.88     33.82 o 
   7   4   8       22.36       32.13     30.47 o 
   8   4   8       81.73       53.86     37.53 o 
  -8   5   8      193.13      153.05     22.32 o 
  -7   5   8      199.68      141.61     27.98 o 
  -6   5   8      419.59      465.87     73.30 o 
  -5   5   8      396.89      384.76     28.56 o 
  -4   5   8      111.82      169.32     26.99 o 
  -3   5   8      220.92      249.05     27.72 o 
  -2   5   8      126.38       94.86     20.55 o 
  -1   5   8      295.09      399.99     28.08 o 
   0   5   8      314.52      222.97     20.46 o 
   1   5   8      249.23      314.30     23.11 o 
   2   5   8      156.03      111.91     21.93 o 
   3   5   8      170.15      214.53     21.58 o 
   4   5   8       84.31      104.24     26.62 o 
   5   5   8      356.68      256.76     26.35 o 
   6   5   8      358.89      469.09     37.70 o 
   7   5   8      206.97      175.97     34.06 o 
   8   5   8      173.75      300.49     83.59 o 
  -8   6   8       34.03       60.51     21.50 o 
  -7   6   8       71.09       41.89     28.62 o 
  -6   6   8       22.98       11.17     21.70 o 
  -5   6   8       22.04       19.08     20.35 o 
  -4   6   8      941.63     1105.73     42.10 o 
  -3   6   8      292.91      288.07     21.58 o 
  -2   6   8     1047.03     1147.49     90.65 o 
  -1   6   8     1152.23     1079.42     88.44 o 
   0   6   8       87.76       75.18     23.97 o 
   1   6   8     1217.79     1147.34    125.99 o 
   2   6   8      998.93     1454.85    104.19 o 
   3   6   8      283.55      303.54     35.59 o 
   4   6   8      988.03     1115.97     53.21 o 
   5   6   8       19.92       64.43     29.59 o 
   6   6   8       16.15       16.05     27.98 o 
   7   6   8       94.07       77.80     24.92 o 
   8   6   8       54.67       79.70     25.83 o 
  -7   7   8       33.68      -25.43     25.43 o 
  -6   7   8       44.98       59.39     16.35 o 
  -5   7   8      157.08      132.32     22.62 o 
  -4   7   8      344.44      488.03     52.45 o 
  -3   7   8      349.67      375.93     32.00 o 
  -2   7   8      360.89      320.25     18.78 o 
  -1   7   8      313.47      248.28     19.09 o 
   0   7   8      305.20      246.87     33.76 o 
   1   7   8      261.20      205.36     23.24 o 
   2   7   8      291.14      295.45     22.06 o 
   3   7   8      356.37      356.88     45.19 o 
   4   7   8      357.30      433.62     41.98 o 
   5   7   8      168.68      208.56     55.97 o 
   6   7   8       55.80       64.76     30.55 o 
   7   7   8       45.53       81.10     31.04 o 
  -6   8   8        9.80       32.47     18.20 o 
  -5   8   8       55.06       53.06     19.61 o 
  -4   8   8       50.24       99.17     18.94 o 
  -3   8   8        4.79       40.65     19.04 o 
  -2   8   8      624.13      720.10     62.92 o 
  -1   8   8       73.79      121.17     20.87 o 
   0   8   8     1375.48     1222.73     53.05 o 
   1   8   8       77.29      123.48     21.12 o 
   2   8   8      669.39      671.74     22.95 o 
   3   8   8        7.54       21.95     22.06 o 
   4   8   8       42.90       24.08     22.75 o 
   5   8   8       64.31       88.88     21.74 o 
   6   8   8        6.53       16.21     29.12 o 
  -5   9   8       36.49       70.82     18.53 o 
  -4   9   8       46.82       72.48     19.03 o 
  -3   9   8       12.31        3.83     19.39 o 
  -2   9   8      139.65      161.30     17.97 o 
  -1   9   8       81.03      104.75     23.03 o 
   0   9   8      683.75      831.25     56.63 o 
   1   9   8       57.14       35.29     20.66 o 
   2   9   8      158.30      178.41     29.36 o 
   3   9   8        7.75       43.05     21.89 o 
   4   9   8       38.77       56.15     25.33 o 
   5   9   8       31.55        6.01     28.43 o 
  -4  10   8        9.45      -18.52     18.52 o 
  -3  10   8      250.61      226.66     18.04 o 
  -2  10   8       74.24       31.44     23.50 o 
  -1  10   8       68.34       72.70     20.24 o 
   0  10   8      135.50      104.26     18.93 o 
   1  10   8       40.41       48.08     18.16 o 
   2  10   8       88.82       59.09     19.56 o 
   3  10   8      219.92      206.97     24.04 o 
   4  10   8       18.58       24.37     29.90 o 
  -3  11   8       48.86       50.98     21.36 o 
  -2  11   8       60.67       48.04     18.23 o 
  -1  11   8      183.35      157.47     21.05 o 
   0  11   8       21.14       71.54     19.09 o 
   1  11   8      192.40      158.20     18.02 o 
   2  11   8       55.05       54.87     19.34 o 
   3  11   8       67.06       61.14     28.45 o 
   1   0   9       87.43       60.01     21.80 o 
   2   0   9      352.52      354.80     29.64 o 
   3   0   9       11.63       23.36     29.40 o 
   4   0   9      103.17       46.69     25.33 o 
   5   0   9       81.99       60.09     22.87 o 
   6   0   9      446.41      397.10     29.11 o 
   7   0   9      639.48      856.39     47.57 o 
   8   0   9      134.01      151.13     29.01 o 
  -8   1   9       73.28        1.83     25.48 o 
  -7   1   9      218.38      197.68     27.20 o 
  -6   1   9      108.11       88.84     59.45 o 
  -5   1   9      927.11      918.82    121.97 o 
  -4   1   9      788.82     1008.00     61.94 o 
  -3   1   9     1476.32     1368.27     77.59 o 
  -2   1   9      357.46      323.86     35.20 o 
  -1   1   9     1240.13     1462.84    125.78 o 
   0   1   9      190.67      237.72     21.73 o 
   1   1   9     1282.97     1477.54    132.02 o 
   2   1   9      516.34      526.99     24.24 o 
   3   1   9     1229.46     1277.10     56.70 o 
   4   1   9      954.00     1030.41    107.82 o 
   5   1   9      756.31      791.93     77.12 o 
   6   1   9      155.93      152.92     29.17 o 
   7   1   9      231.87      222.35     28.37 o 
   8   1   9       72.07       57.80     24.90 o 
  -8   2   9      234.99      254.71     26.18 o 
  -7   2   9      246.40      247.34     28.84 o 
  -6   2   9     1502.17     1716.61    131.27 o 
  -5   2   9      350.68      416.63     70.89 o 
  -4   2   9      546.06      487.95     42.21 o 
  -3   2   9      185.47      167.78     22.28 o 
  -2   2   9      246.66      342.65     25.84 o 
  -1   2   9       96.42       79.46     20.88 o 
   0   2   9        5.00       25.59     22.47 o 
   1   2   9      111.11       66.02     24.37 o 
   2   2   9      230.00      245.79     22.96 o 
   3   2   9      163.69      146.84     22.19 o 
   4   2   9      517.10      478.09     35.85 o 
   5   2   9      355.44      400.06     39.68 o 
   6   2   9     1370.93     1414.22    139.48 o 
   7   2   9      227.28      323.98     60.49 o 
   8   2   9      210.99      232.56     31.30 o 
  -8   3   9        4.11       24.24     25.91 o 
  -7   3   9       11.42      -10.27     19.65 o 
  -6   3   9       67.80      166.92     55.28 o 
  -5   3   9      383.12      415.58     25.16 o 
  -4   3   9      606.36      500.52     46.89 o 
  -3   3   9     1140.49     1493.21    119.20 o 
  -2   3   9      913.52      914.55     73.80 o 
  -1   3   9      386.18      640.21     39.91 o 
   0   3   9      142.66      115.56     22.38 o 
   1   3   9      348.21      416.49     34.60 o 
   2   3   9      960.04      848.56    104.85 o 
   3   3   9     1324.16     1642.69    192.99 o 
   4   3   9      645.51      603.58     48.12 o 
   5   3   9      477.13      572.42     29.07 o 
   6   3   9       33.02       76.25     26.13 o 
   7   3   9       15.25       38.60     27.05 o 
   8   3   9        1.41       -6.05     21.93 o 
  -8   4   9       98.57       69.83     21.87 o 
  -7   4   9      174.94      147.85     36.96 o 
  -6   4   9      216.04      201.74     21.72 o 
  -5   4   9      504.46      422.33     42.83 o 
  -4   4   9       56.44       72.88     20.58 o 
  -3   4   9     1191.50     1212.99     90.01 o 
  -2   4   9       49.71       28.23     21.68 o 
  -1   4   9      691.78      515.01     25.20 o 
   0   4   9       33.83       66.67     20.85 o 
   1   4   9      633.56      487.81     37.79 o 
   2   4   9       81.88       94.33     23.88 o 
   3   4   9     1173.31     1198.36     66.86 o 
   4   4   9       82.11      130.07     22.17 o 
   5   4   9      551.04      548.27     65.43 o 
   6   4   9      294.89      347.17     46.66 o 
   7   4   9      176.27      169.99     25.86 o 
   8   4   9      106.98       77.75     22.87 o 
  -7   5   9       74.89       61.11     23.16 o 
  -6   5   9       79.04       28.32     24.95 o 
  -5   5   9       88.62       84.42     17.51 o 
  -4   5   9      504.61      512.07     36.69 o 
  -3   5   9      168.61      181.67     21.16 o 
  -2   5   9      516.07      608.31     66.16 o 
  -1   5   9      104.63       85.55     23.74 o 
   0   5   9     2773.71     3340.93    153.45 o 
   1   5   9      206.28      180.65     19.79 o 
   2   5   9      565.87      852.21     66.56 o 
   3   5   9      175.34      183.05     24.09 o 
   4   5   9      402.33      392.14     33.23 o 
   5   5   9       63.74       70.78     23.81 o 
   6   5   9       77.58       46.46     20.44 o 
   7   5   9       56.60       39.98     31.79 o 
  -7   6   9      107.28      122.94     21.37 o 
  -6   6   9       61.51      104.13     20.08 o 
  -5   6   9       91.27       66.97     19.82 o 
  -4   6   9        6.39       42.31     20.83 o 
  -3   6   9       45.22       25.85     23.07 o 
  -2   6   9      953.79      786.18     64.03 o 
  -1   6   9       58.61       86.23     25.02 o 
   0   6   9     1225.69     1008.69     56.59 o 
   1   6   9       81.85      113.11     22.26 o 
   2   6   9      879.33      923.03     77.99 o 
   3   6   9       55.92       82.53     22.58 o 
   4   6   9       11.00       27.31     21.41 o 
   5   6   9       67.65       41.74     31.21 o 
   6   6   9       48.29       51.87     30.43 o 
   7   6   9      121.33      148.66     24.17 o 
  -6   7   9       46.91       24.53     18.02 o 
  -5   7   9       62.99       38.24     23.36 o 
  -4   7   9      137.19      167.35     20.15 o 
  -3   7   9      140.44       80.16     26.72 o 
  -2   7   9      357.31      389.50     31.61 o 
  -1   7   9      219.18      192.87     25.70 o 
   0   7   9      549.53      590.26     50.49 o 
   1   7   9      216.34      181.92     21.79 o 
   2   7   9      349.27      419.31     39.32 o 
   3   7   9      134.13       99.64     19.79 o 
   4   7   9      186.02      253.00     34.89 o 
   5   7   9       46.15       36.96     24.04 o 
   6   7   9       62.74       43.69     30.94 o 
  -6   8   9       58.20       30.35     23.15 o 
  -5   8   9       13.57       37.70     19.60 o 
  -4   8   9       77.90      103.74     20.78 o 
  -3   8   9       33.20       48.98     18.84 o 
  -2   8   9      134.27      131.93     19.22 o 
  -1   8   9       51.70       28.69     21.34 o 
   0   8   9      562.21      445.46     23.04 o 
   1   8   9       66.73       14.28     21.37 o 
   2   8   9      126.83       99.06     22.09 o 
   3   8   9       26.42       35.47     31.50 o 
   4   8   9       62.11       56.01     22.74 o 
   5   8   9       17.89        6.41     25.72 o 
   6   8   9       59.37       45.59     47.49 o 
  -5   9   9       15.21       27.53     19.01 o 
  -4   9   9       40.37       33.87     22.41 o 
  -3   9   9       44.89       85.73     21.05 o 
  -2   9   9      224.87      237.37     23.15 o 
  -1   9   9       60.85      109.09     25.12 o 
   0   9   9      551.40      539.07     35.53 o 
   1   9   9       60.52       84.78     18.99 o 
   2   9   9      240.60      230.31     21.47 o 
   3   9   9       59.92      101.16     24.95 o 
   4   9   9       37.24       54.18     22.78 o 
   5   9   9       25.22       31.01     20.71 o 
  -3  10   9      131.43      123.86     18.88 o 
  -2  10   9       36.03       53.61     18.77 o 
  -1  10   9      191.88      139.81     23.90 o 
   0  10   9      229.90      259.98     21.01 o 
   1  10   9      185.98      116.27     25.71 o 
   2  10   9       37.28       15.32     20.03 o 
   3  10   9      118.50      106.92     35.69 o 
  -1  11   9      246.06      249.65     21.60 o 
   0  11   9        4.83       35.65     27.94 o 
   1  11   9      251.22      239.33     46.32 o 
   0   0  10      218.86      297.64     56.40 o 
   1   0  10      323.15      349.40     30.49 o 
   2   0  10      527.37      681.20     33.24 o 
   3   0  10      908.22      939.21     29.80 o 
   4   0  10     1103.44     1108.00    135.69 o 
   5   0  10        9.77       33.95     24.13 o 
   6   0  10      118.20      129.42     25.02 o 
   7   0  10       43.21       63.95     28.15 o 
   8   0  10        1.20       25.76     26.83 o 
  -8   1  10       61.52       73.96     22.97 o 
  -7   1  10       14.74       77.55     36.31 o 
  -6   1  10      215.76      168.77     33.94 o 
  -5   1  10       92.32       70.80     26.90 o 
  -4   1  10      370.74      462.75     41.84 o 
  -3   1  10      405.93      495.75     29.99 o 
  -2   1  10      699.10      929.05     33.54 o 
  -1   1  10      734.81      878.04     73.34 o 
   0   1  10       98.05      129.07     19.60 o 
   1   1  10      858.57      991.30     64.43 o 
   2   1  10      627.48      658.49     65.54 o 
   3   1  10      486.11      499.14     30.70 o 
   4   1  10      390.14      455.16     30.05 o 
   5   1  10       57.24       42.47     26.56 o 
   6   1  10      224.75      191.06     30.09 o 
   7   1  10       19.79        3.51     25.27 o 
   8   1  10       39.40       78.31     24.43 o 
  -8   2  10       19.19       25.76     27.58 o 
  -7   2  10      145.93       63.53     36.05 o 
  -6   2  10      413.13      476.22     71.35 o 
  -5   2  10      972.87      954.34    103.41 o 
  -4   2  10      285.28      303.10     24.89 o 
  -3   2  10     1093.13     1119.42     95.81 o 
  -2   2  10      246.49      287.65     25.84 o 
  -1   2  10      594.55      624.86     58.52 o 
   0   2  10      377.73      393.53     36.70 o 
   1   2  10      683.92      925.99     41.06 o 
   2   2  10      138.02      134.27     25.61 o 
   3   2  10     1105.54     1218.86     86.67 o 
   4   2  10      217.76      233.19     23.03 o 
   5   2  10      874.00      808.14     83.27 o 
   6   2  10      449.15      461.86     23.38 o 
   7   2  10      142.73      146.41     29.60 o 
   8   2  10       23.23       24.76     26.55 o 
  -7   3  10      120.67      116.66     32.20 o 
  -6   3  10      318.51      288.93     54.99 o 
  -5   3  10       91.74       77.18     21.56 o 
  -4   3  10      124.35      102.12     24.83 o 
  -3   3  10       72.24       47.42     24.26 o 
  -2   3  10      214.16      236.02     35.75 o 
  -1   3  10      600.76      597.87     52.23 o 
   0   3  10      701.17      870.40     51.06 o 
   1   3  10      662.97      616.30     78.08 o 
   2   3  10      252.43      304.05     28.38 o 
   3   3  10       81.42       55.50     21.95 o 
   4   3  10      131.12      118.78     23.18 o 
   5   3  10       67.78       90.95     22.51 o 
   6   3  10      298.67      288.63     39.48 o 
   7   3  10      104.01      148.91     33.36 o 
  -7   4  10      125.64      125.80     21.21 o 
  -6   4  10      187.69      123.76     27.09 o 
  -5   4  10      153.01      187.22     31.22 o 
  -4   4  10      430.34      374.39     37.31 o 
  -3   4  10      446.41      604.17     33.71 o 
  -2   4  10     1263.06     1392.59    121.05 o 
  -1   4  10      730.07      989.15     74.73 o 
   0   4  10     1893.40     2526.45    119.76 o 
   1   4  10      676.60      861.97     81.61 o 
   2   4  10     1302.67     1362.90    139.06 o 
   3   4  10      438.47      592.05     53.37 o 
   4   4  10      406.52      425.18     45.15 o 
   5   4  10      206.35      281.52     26.73 o 
   6   4  10      193.23      172.97     26.92 o 
   7   4  10      143.87      171.34     27.92 o 
  -7   5  10      130.80      111.11     35.30 o 
  -6   5  10       30.49       31.45     21.97 o 
  -5   5  10       66.55       41.28     21.05 o 
  -4   5  10       30.22       50.96     20.61 o 
  -3   5  10       41.91       29.97     19.37 o 
  -2   5  10      249.53      231.10     24.20 o 
  -1   5  10      157.31      126.99     21.43 o 
   0   5  10     1156.81     1043.55     57.78 o 
   1   5  10      166.01      137.68     21.33 o 
   2   5  10      269.46      289.94     24.66 o 
   3   5  10       50.48      132.63     24.28 o 
   4   5  10       15.00       28.31     22.31 o 
   5   5  10       76.14       83.10     27.87 o 
   6   5  10       23.05       34.38     24.94 o 
   7   5  10      124.54      101.52     27.04 o 
  -6   6  10       98.88       39.58     23.17 o 
  -5   6  10       71.74       85.56     19.94 o 
  -4   6  10      322.15      345.89     35.64 o 
  -3   6  10       63.26       21.53     18.59 o 
  -2   6  10      215.34      333.44     39.79 o 
  -1   6  10       15.73       16.62     18.86 o 
   0   6  10      458.81      658.66     74.90 o 
   1   6  10       22.64       27.14     20.94 o 
   2   6  10      232.87      345.33     36.32 o 
   3   6  10       82.76       90.35     23.86 o 
   4   6  10      335.10      363.89     22.01 o 
   5   6  10       90.15      152.08     25.93 o 
   6   6  10      114.17      120.11     24.13 o 
  -6   7  10      106.14      121.56     19.26 o 
  -5   7  10        9.87       19.98     17.14 o 
  -4   7  10        5.82       36.91     19.52 o 
  -3   7  10       47.43       36.49     20.95 o 
  -2   7  10      307.36      254.06     22.59 o 
  -1   7  10       51.39       41.59     22.59 o 
   0   7  10      354.60      211.18     25.01 o 
   1   7  10       66.48       60.16     20.75 o 
   2   7  10      300.46      263.11     25.16 o 
   3   7  10       74.06       48.67     21.67 o 
   4   7  10        7.36        9.75     24.13 o 
   5   7  10        8.34       29.86     21.13 o 
   6   7  10       98.63      128.72     28.12 o 
  -5   8  10      143.35      132.84     21.14 o 
  -4   8  10      178.37      183.71     19.44 o 
  -3   8  10      200.17      256.26     28.53 o 
  -2   8  10      308.17      338.65     37.89 o 
  -1   8  10       96.61      123.18     25.20 o 
   0   8  10      880.69     1024.23     42.43 o 
   1   8  10      101.23      141.68     26.65 o 
   2   8  10      283.35      335.53     48.19 o 
   3   8  10      187.95      230.01     24.71 o 
   4   8  10      127.51      115.77     22.22 o 
   5   8  10      131.25      104.12     23.35 o 
  -4   9  10       42.25       52.03     21.36 o 
  -3   9  10      228.28      223.41     34.90 o 
  -2   9  10       43.15       28.10     20.13 o 
  -1   9  10      550.45      436.17     40.19 o 
   0   9  10        1.24       18.11     35.40 o 
   1   9  10      569.78      369.84     43.65 o 
   2   9  10       45.50       22.09     23.70 o 
   3   9  10      209.65      203.15     35.91 o 
   4   9  10       45.22       48.94     19.36 o 
  -2  10  10       17.77        8.33     23.67 o 
  -1  10  10      304.29      328.10     23.21 o 
   0  10  10        1.08       24.41     19.56 o 
   1  10  10      307.24      259.84     23.85 o 
   2  10  10       18.56       23.75     23.32 o 
   1   0  11     1346.67     1669.83     92.68 o 
   2   0  11      105.06       84.93     25.76 o 
   3   0  11      391.57      382.31     31.01 o 
   4   0  11      118.30       83.48     22.16 o 
   5   0  11       97.26       62.20     24.14 o 
   6   0  11        2.09       22.57     21.62 o 
   7   0  11      117.27       78.61     25.69 o 
  -7   1  11      141.94       85.02     56.34 o 
  -6   1  11      512.40      508.38     52.26 o 
  -5   1  11      324.12      186.31     46.59 o 
  -4   1  11      347.20      376.80     59.77 o 
  -3   1  11      255.33      248.37     29.89 o 
  -2   1  11      125.96      242.13     31.34 o 
  -1   1  11       51.22       69.32     26.76 o 
   0   1  11       20.83        5.76     22.20 o 
   1   1  11       75.69       90.96     24.01 o 
   2   1  11       91.27      176.82     24.47 o 
   3   1  11      286.53      314.54     34.05 o 
   4   1  11      292.03      345.62     43.75 o 
   5   1  11      291.52      180.65     45.75 o 
   6   1  11      489.52      485.91     30.30 o 
   7   1  11       85.55       51.52     23.76 o 
  -7   2  11       76.03       73.37     25.77 o 
  -6   2  11       24.89        0.14     22.43 o 
  -5   2  11       75.64       68.15     22.94 o 
  -4   2  11      120.81      146.97     22.52 o 
  -3   2  11       98.44       86.41     27.95 o 
  -2   2  11      609.49      658.42     53.33 o 
  -1   2  11      924.20      930.92     58.12 o 
   0   2  11     1179.18     1484.16    109.98 o 
   1   2  11      847.05      772.85     81.32 o 
   2   2  11      625.93      742.66     74.75 o 
   3   2  11       77.13       84.62     29.43 o 
   4   2  11      114.52      215.75     37.54 o 
   5   2  11       67.10       62.05     26.47 o 
   6   2  11       36.14       55.85     24.52 o 
   7   2  11      114.51      161.02     28.56 o 
  -7   3  11      139.94      108.41     39.48 o 
  -6   3  11      277.02      274.21     54.63 o 
  -5   3  11      456.42      411.05     89.40 o 
  -4   3  11      397.98      420.46     30.75 o 
  -3   3  11      286.63      242.22     27.34 o 
  -2   3  11      218.48      230.02     23.33 o 
  -1   3  11       68.60       81.95     21.15 o 
   0   3  11      255.54      252.09     22.37 o 
   1   3  11       39.49       50.64     24.63 o 
   2   3  11      232.19      248.74     28.35 o 
   3   3  11      191.63      181.60     24.29 o 
   4   3  11      382.49      411.02     52.39 o 
   5   3  11      462.25      475.21     50.74 o 
   6   3  11      286.48      297.29     44.09 o 
   7   3  11      147.99      133.85     21.34 o 
  -6   4  11       18.97       33.48     22.72 o 
  -5   4  11       23.79       41.75     26.65 o 
  -4   4  11       90.71       99.95     24.79 o 
  -3   4  11      140.69      107.79     21.70 o 
  -2   4  11      257.47      198.46     32.66 o 
  -1   4  11       67.43      131.99     22.29 o 
   0   4  11      659.57      562.61     24.01 o 
   1   4  11       97.36      122.98     25.14 o 
   2   4  11      254.17      254.43     26.97 o 
   3   4  11      147.98      132.41     22.22 o 
   4   4  11       77.00      106.33     23.51 o 
   5   4  11       22.42       29.60     23.52 o 
   6   4  11       18.66        1.65     21.71 o 
  -6   5  11      461.75      401.54     67.11 o 
  -5   5  11      146.64      202.41     48.12 o 
  -4   5  11      264.47      220.36     24.16 o 
  -3   5  11       71.92       70.32     21.30 o 
  -2   5  11       48.99       75.83     20.92 o 
  -1   5  11       93.26      110.80     20.63 o 
   0   5  11       10.93       13.95     25.45 o 
   1   5  11       77.76      103.23     21.28 o 
   2   5  11       43.81       85.11     24.62 o 
   3   5  11       80.49      140.87     31.03 o 
   4   5  11      251.81      325.67     54.09 o 
   5   5  11      178.58      248.40     24.87 o 
   6   5  11      455.95      507.72     41.93 o 
  -5   6  11        5.77      -10.32     23.31 o 
  -4   6  11      299.75      225.41     48.09 o 
  -3   6  11       79.20       85.57     27.86 o 
  -2   6  11      198.07      141.54     21.46 o 
  -1   6  11       13.52       20.07     19.93 o 
   0   6  11       88.79       43.47     22.32 o 
   1   6  11        1.00        6.65     21.00 o 
   2   6  11      133.85      135.46     22.98 o 
   3   6  11       99.28      156.01     21.00 o 
   4   6  11      252.88      311.29     26.06 o 
   5   6  11        5.72       19.69     23.74 o 
  -5   7  11      191.02      210.79     39.97 o 
  -4   7  11      201.44      197.24     22.94 o 
  -3   7  11      124.63      134.92     20.08 o 
  -2   7  11      253.31      302.75     41.00 o 
  -1   7  11      419.21      405.92     83.28 o 
   0   7  11        4.14       12.10     21.81 o 
   1   7  11      473.02      472.77     56.02 o 
   2   7  11      229.21      289.88     33.74 o 
   3   7  11      106.07      127.00     25.58 o 
   4   7  11      198.64      221.76     31.47 o 
   5   7  11      188.64      297.25     40.40 o 
  -4   8  11       29.12       38.86     22.22 o 
  -3   8  11      114.00       73.59     23.96 o 
  -2   8  11      120.33       41.85     18.15 o 
  -1   8  11      412.76      378.60     31.49 o 
   0   8  11       53.33       11.48     23.89 o 
   1   8  11      356.49      295.98     36.03 o 
   2   8  11      129.56       73.49     25.52 o 
   3   8  11       76.52      104.28     27.04 o 
   4   8  11       29.41       15.50     22.15 o 
  -2   9  11       19.51       74.91     37.50 o 
  -1   9  11      108.00      150.61     28.73 o 
   0   9  11        4.65       23.78     27.05 o 
   1   9  11      146.39      158.65     26.61 o 
   2   9  11       23.28       27.55     20.81 o 
   0   0  12      457.91      371.41     44.62 o 
   1   0  12       80.98       66.72     26.49 o 
   2   0  12        0.41        2.33     27.75 o 
   3   0  12       94.30       53.09     26.23 o 
   4   0  12      445.30      561.99     89.32 o 
   5   0  12      495.13      475.83     79.47 o 
   6   0  12      501.58      495.85     51.60 o 
  -6   1  12      119.15       95.78     39.85 o 
  -5   1  12      141.66      143.96     31.21 o 
  -4   1  12      232.49      205.74     36.71 o 
  -3   1  12      146.32      173.48     27.48 o 
  -2   1  12      139.83      131.10     28.10 o 
  -1   1  12       67.71       91.40     25.38 o 
   0   1  12      104.03      126.90     22.01 o 
   1   1  12       56.45       41.23     22.30 o 
   2   1  12      178.01      231.21     29.94 o 
   3   1  12      155.87      220.74     46.06 o 
   4   1  12      204.04      219.30     45.58 o 
   5   1  12      141.59      167.43     28.14 o 
   6   1  12      119.93      117.83     25.15 o 
  -6   2  12      195.64      134.10     25.87 o 
  -5   2  12      438.70      378.93     55.70 o 
  -4   2  12      210.05      206.21     39.25 o 
  -3   2  12       74.98       59.34     28.06 o 
  -2   2  12       99.18      109.53     20.02 o 
  -1   2  12       21.72       25.48     20.97 o 
   0   2  12        4.60       23.57     24.84 o 
   1   2  12       25.97       11.56     25.71 o 
   2   2  12       68.95      129.41     25.80 o 
   3   2  12      108.35      168.80     33.04 o 
   4   2  12      245.28      209.44     39.36 o 
   5   2  12      463.05      430.19     86.90 o 
   6   2  12      200.66      180.08     35.39 o 
  -6   3  12      170.92      133.35     26.51 o 
  -5   3  12       98.96       77.28     21.90 o 
  -4   3  12      409.68      413.69     71.76 o 
  -3   3  12      123.02       94.07     23.22 o 
  -2   3  12      225.09      213.54     21.16 o 
  -1   3  12       66.66       33.24     23.64 o 
   0   3  12       41.67       30.54     27.42 o 
   1   3  12       45.33       22.48     23.44 o 
   2   3  12      184.68      241.15     28.13 o 
   3   3  12      139.41      124.15     26.10 o 
   4   3  12      404.40      494.99     66.92 o 
   5   3  12      113.03      124.10     29.60 o 
   6   3  12      165.48      166.64     39.25 o 
  -6   4  12      109.05       88.88     21.97 o 
  -5   4  12      263.42      242.43     45.70 o 
  -4   4  12      326.39      276.74     45.65 o 
  -3   4  12      116.14      112.25     24.09 o 
  -2   4  12       88.69       63.54     23.88 o 
  -1   4  12       22.42       10.85     21.67 o 
   0   4  12       23.41       32.47     27.35 o 
   1   4  12       35.44       15.81     23.71 o 
   2   4  12       62.88       72.60     24.32 o 
   3   4  12       82.95      150.38     24.66 o 
   4   4  12      321.32      293.11     52.43 o 
   5   4  12      277.74      384.45     74.82 o 
   6   4  12       87.05       77.94     25.29 o 
  -5   5  12      105.69       99.66     20.07 o 
  -4   5  12      113.71       58.80     31.55 o 
  -3   5  12      315.63      214.45     40.71 o 
  -2   5  12      308.46      242.13     31.81 o 
  -1   5  12      113.03      140.94     22.80 o 
   0   5  12      178.31      167.22     27.25 o 
   1   5  12      113.76      188.47     24.35 o 
   2   5  12      360.35      349.57     49.74 o 
   3   5  12      262.61      238.86     33.01 o 
   4   5  12      113.67      127.63     27.64 o 
   5   5  12      114.19      109.88     24.74 o 
  -4   6  12      176.24      136.04     24.69 o 
  -3   6  12      114.39      134.01     22.57 o 
  -2   6  12      245.83      313.06     22.23 o 
  -1   6  12      308.23      217.73     27.17 o 
   0   6  12      194.15      208.33     25.73 o 
   1   6  12      237.81      178.57     22.78 o 
   2   6  12      250.65      361.93     28.61 o 
   3   6  12       93.87      115.05     24.16 o 
   4   6  12      184.84      200.39     22.76 o 
  -3   7  12      212.79      168.32     26.04 o 
  -2   7  12       94.88       59.72     20.11 o 
  -1   7  12      446.14      466.52     42.86 o 
   0   7  12      172.66      102.95     26.27 o 
   1   7  12      459.10      429.55     28.11 o 
   2   7  12      102.01       83.71     25.28 o 
   3   7  12      232.37      264.82     37.72 o 
  -2   8  12       23.56       37.55     25.00 o 
  -1   8  12      173.96      117.73     26.07 o 
   0   8  12      105.81       87.77     21.94 o 
   1   8  12      173.88       62.81     30.28 o 
   2   8  12       23.27       33.53     23.74 o 
   1   0  13       20.96       53.95     31.94 o 
   2   0  13      232.31      186.79     32.34 o 
   3   0  13      542.69      692.48    139.57 o 
   4   0  13      250.52      191.27     28.57 o 
   5   0  13      395.57      561.51    111.86 o 
  -5   1  13       99.95       26.66     23.14 o 
  -4   1  13       39.18       60.96     25.83 o 
  -3   1  13       30.25       37.12     28.21 o 
  -2   1  13       87.11       26.90     23.60 o 
  -1   1  13       46.93       20.63     27.10 o 
   0   1  13       16.76       13.35     23.98 o 
   1   1  13       54.03       55.94     24.74 o 
   2   1  13       94.49       40.59     30.14 o 
   3   1  13       28.22       17.80     28.09 o 
   4   1  13       51.88       63.52     30.46 o 
   5   1  13      105.22       92.67     26.15 o 
  -5   2  13      198.09      201.18     28.14 o 
  -4   2  13      329.93      208.75     45.46 o 
  -3   2  13       95.11       88.02     24.74 o 
  -2   2  13      125.07      198.88     29.39 o 
  -1   2  13        5.59      -18.45     23.30 o 
   0   2  13       18.58       34.22     32.61 o 
   1   2  13        6.12       11.81     31.37 o 
   2   2  13      153.19      247.27     49.39 o 
   3   2  13       53.11       78.30     28.72 o 
   4   2  13      306.29      307.38     74.32 o 
   5   2  13      204.94      192.18     32.98 o 
  -5   3  13      109.24       70.50     21.37 o 
  -4   3  13       52.77       55.29     22.52 o 
  -3   3  13      114.99       74.19     22.99 o 
  -2   3  13      139.26       94.01     25.87 o 
  -1   3  13      164.11      123.25     25.53 o 
   0   3  13      166.44      120.18     30.00 o 
   1   3  13      147.21      152.21     32.50 o 
   2   3  13      125.17      107.42     26.68 o 
   3   3  13      121.14      174.90     39.78 o 
   4   3  13       49.43       48.33     26.17 o 
   5   3  13       83.31       49.03     25.88 o 
  -4   4  13      259.75      262.52     37.29 o 
  -3   4  13      180.76      106.45     22.15 o 
  -2   4  13      392.84      455.31     64.18 o 
  -1   4  13      304.88      395.12     39.85 o 
   0   4  13      232.46      254.51     34.92 o 
   1   4  13      307.06      335.51     58.04 o 
   2   4  13      389.16      495.55     68.97 o 
   3   4  13      161.13      108.27     24.92 o 
   4   4  13      303.17      436.86     72.99 o 
  -4   5  13       48.61       51.45     20.70 o 
  -3   5  13      122.14       92.84     20.65 o 
  -2   5  13       54.41       57.00     19.46 o 
  -1   5  13      203.65      178.63     26.43 o 
   0   5  13      167.33      131.39     28.28 o 
   1   5  13      195.13      103.22     26.86 o 
   2   5  13       52.46       27.85     27.13 o 
   3   5  13      115.23      151.27     43.07 o 
   4   5  13       66.06       88.63     30.50 o 
  -3   6  13      194.85      172.62     22.22 o 
  -2   6  13       43.56       49.30     21.39 o 
  -1   6  13      252.68      264.12     34.31 o 
   0   6  13        0.51        8.67     22.04 o 
   1   6  13      283.70      312.14     39.39 o 
   2   6  13       45.83       46.00     28.86 o 
   3   6  13      235.51      282.84     53.07 o 
  -1   7  13      390.04      286.53     51.03 o 
   0   7  13       10.99       37.14     21.77 o 
   1   7  13      365.64      241.15     25.54 o 
   0   0  14       18.37        1.63     36.92 o 
   1   0  14       72.56       86.69     25.37 o 
   2   0  14      129.60      101.12     32.07 o 
   3   0  14        4.24      -19.97     35.62 o 
   4   0  14        3.75        0.28     34.23 o 
  -4   1  14      250.39      163.63     27.27 o 
  -3   1  14      161.76      167.36     51.63 o 
  -2   1  14      137.29      109.96     24.92 o 
  -1   1  14       31.34       33.76     28.47 o 
   0   1  14        3.96        8.56     33.71 o 
   1   1  14       42.96       54.28     24.76 o 
   2   1  14      117.26      134.71     32.87 o 
   3   1  14      181.05      198.09     31.20 o 
   4   1  14      295.06      286.67     34.02 o 
  -4   2  14        4.43       -4.35     25.15 o 
  -3   2  14        6.27       25.65     21.45 o 
  -2   2  14       72.30       47.37     30.45 o 
  -1   2  14       32.89       18.00     28.10 o 
   0   2  14      159.48       89.56     36.44 o 
   1   2  14       34.16       46.04     31.50 o 
   2   2  14       60.86       56.82     24.92 o 
   3   2  14        4.95       25.68     29.68 o 
   4   2  14        8.36       37.79     36.33 o 
  -3   3  14      168.52       98.23     20.38 o 
  -2   3  14       56.23       81.99     21.41 o 
  -1   3  14       78.80       82.99     23.58 o 
   0   3  14      126.53      166.10     27.91 o 
   1   3  14       69.05      134.51     32.36 o 
   2   3  14       32.04       83.87     28.10 o 
   3   3  14      159.75      238.93     50.17 o 
  -3   4  14      101.63       55.41     24.04 o 
  -2   4  14      156.97       94.92     22.80 o 
  -1   4  14       15.81       50.70     27.38 o 
   0   4  14      105.00       47.45     25.38 o 
   1   4  14        8.72        1.29     29.13 o 
   2   4  14      170.28      127.48     30.15 o 
   3   4  14      117.50      124.20     30.24 o 
  -2   5  14       21.17       25.60     21.00 o 
  -1   5  14       91.12       85.27     26.19 o 
   0   5  14       37.63       44.59     27.03 o 
   1   5  14       57.00       75.28     29.79 o 
   2   5  14       22.38       19.70     28.19 o 
   1   0  15       48.58      120.69     28.92 o 
   2   0  15        2.12       29.22     27.75 o 
  -2   1  15       63.72       18.04     24.08 o 
  -1   1  15       47.62       11.54     28.91 o 
   0   1  15      178.32      114.41     32.62 o 
   1   1  15       33.59       45.16     24.91 o 
   2   1  15       43.90       28.45     27.03 o 
  -1   2  15       40.33       55.64     39.11 o 
   0   2  15       49.17       71.68     40.68 o 
   1   2  15       31.94       80.08     34.33 o 
   0   3  15        0.69       -7.76     38.41 o 
                                                 
